# Supplementary material for: Development and external validation of a prediction risk model for short-term mortality among hospitalized U.S. COVID-19 patients: A proposal for the COVID-AID risk tool
Source: PLoS One. 2020 Sep 30;15(9):e0239536. doi: 10.1371/journal.pone.0239536 (PMC7526907; doi:10.1371/journal.pone.0239536)
Supplement: S2 File — (XLSX) [file pone.0239536.s004.xlsx]

## Sheet: Sheet1
inpt	icuadmit	olddeath	composite	icuadmittime	compositetime	sbp	dbp	mastsex	masttest	mastrace	row	bmi	height	weight	prevte	transplant	ckd	htn	dm	osa	cvd	cancer	preliver	resp	ibd	nsiad	asa	ac	immun	v26	prechoro	statin	presteroid	testoc	covid	testnumb	sob	fever	anorexia	nausea	vomit	diarrhea	abdpain	cough	dysg	anos	ams	myag	temp
1	1	0	1	0	0	170	92	M	Detected	DECLINED	1019			89	0	0	0	1	0	0	0	0	0	0	1	0	0	0	0	0	0	1	0	0	Detected	1	1	1	0	0	0	0	0	1	0	0	0	1	37
1	0	1	1	3	3	104	58	F	Detected	OTHER COMBINATIONS NOT DESCRIBED	982	42	157	103	0	0	1	0	1	0	0	0	0	0	0	0	1	1	0	0	0	0	0	0	Detected	1	1	1	1	0	0	1	0	1	0	0	0	1	37.4
1	1	0	1	2	2	118	75	F	Detected	WHITE	973		154.9	59.5	0	0	0	0	0	0	0	0	0	0	0	0	1	0	0	0	0	1	1	0	Detected	1	0	1	0	0	0	0	0	0	0	0	1	1	39.7
1	0	0	0	9	9	93	58	F	Detected	WHITE	343	30			1	0	0	0	0	0	1	0	0	1	0	0	0	1	0		0	0	0		Detected	1	1	1	0	0	0	0	0	1	0	0	0	0	37
1	0	0	0	10	10	114	78	F	Detected	OTHER COMBINATIONS NOT DESCRIBED	1469	22.2			1	0	1	1	0	0	0	0	0	0	0	0	0	0	0		0	0	0		Detected	2	1	1	0	0	0	0	0	1	0	0	0	0	36.6
1	0	0	0	4	4	115	63	F	Detected	WHITE	723	16.2			0	0	0	1	0	0	0	0	0	0	0	0	0	1	0		0	0	0		Detected	1	0	1	0	0	0	0	0	1	0	0	1	0	39
0	0	0	0	1	1	133	82	F	Detected	OTHER COMBINATIONS NOT DESCRIBED	2718	32.1	162	83.9	0	0	0	1	0	0	0	0	0	0	0	0	0	0	0	0	0	0	0	0	Detected	1	1	1	1	1	1	0	0	1	0	0	1	0	37.3
1	0	0	0	4	4	115	71	M	Detected	NULL	2086	27.6	165		0	0	0	1	0	0	0	0	0	0	0	0	0	0	0		0	1	0		Detected	1	1	1	0	0	0	0	0	1	0	0	0	1	37.1
1	0	0	0	12	12	106	67	M	Detected	WHITE	2524	29.9			0	0	0	1	0	0	1	0	0	1	0	0	0	0	0	0	0	1	0	0		1	1	1	0	0	0	0	0	1	0	0	0	0	36.9
1	0	0	0	5	5	114	78	M	Detected	WHITE	1462	29.7			0	0	0	1	0	0	1	1	0	0	0	0	0	0	0		0	1	0		Detected	1	1	1	0	0	0	0	0	1	0	0	0	0	38.5
1	0	0	0	9	9	100	43	M	Detected	BLACK OR AFRICAN AMERICAN	608		182		0	0	0	0	0	0	1	0	0	1	0	0	0	0	0		0	0	0		Detected	1	0	1	0	0	0	0	0	0	0	0	0	1	37.3
0	0	0	0	1	1	109	75	F	Detected	OTHER COMBINATIONS NOT DESCRIBED	970	30.4	172	90	0	0	0	1	0	0	0	0	0	1	0	0	0	0	0	0	0	0	0	1	Detected	1	0	1	1	0	0	1	0	1	0	0	0	1	39.3
1	0	0	0	3	3	206	105	F	Detected	WHITE	2288	21.4			0	0	0	1	1	0	0	0	0	0	0	0	0	0	0		0	0	0		Detected	1	0	1	0	0	0	0	0	0	0	0	0	0	37.9
1	0	0	0	11	11	101	62	F	Detected	BLACK OR AFRICAN AMERICAN	933	19.7	165.1	53.8	0	0	0	0	0	0	0	0	0	0	0	0	0	0	0	0	0	1	0	0	Detected	1	0	0	1	1	0	0	0	0	0	0	1	1	36.6
0	0	0	0	16	16	128	76	F	Detected	WHITE	457	25.8	170.2		0	0	0	0	0	0	0	1	0	0	0	0	0	0	0		0	0	0		Detected	1	1	1	0	0	0	0	0	1	0	0	0	0	36.8
1	0	0	0	25	25	158	94	F	Detected	WHITE	707	32			1	0	0	1	0	0	0	0	0	0	0	0	0	0	0		0	0	0		Detected	1	1	0	0	0	0	0	0	1	0	0	0	0	36.3
1	0	1	1	7	7	118	73	M	Detected	WHITE	2316	21.4			0	0	0	1	0	0	0	1	0	0	0	0	1	0	0		0	0	0		Detected	1	0	1	1	0	0	1	0	1	0	0	1	0	36.8
1	0	0	0	12	12	160	80	M	Detected	DECLINED	1163				1	1	1	1	1	0	1	0	0	0	0	0	1	1	0		0	1	0		Detected	1	0	0	0	0	0	1	0	0	0	0	1	0	36.5
1	0	0	0	3	3	120	82	M	Detected	WHITE	2562	24.1			0	0	0	1	1	0	0	0	0	1	0	1	0	0	0	0	0	1	0	0		1	0	1	1	0	0	0	0	0	0	0	0	1	36.6
1	0	0	0	1	1	130	60	F	Detected	DECLINED	369				0	0	0	0	0	0	0	1	0	0	0	0	0	0	0		0	0	0		Detected	1	0	1	1	0	1	0	0	1	0	0	0	1	37
1	1	1	1	4	4	159	82	M	Detected	WHITE	714	34.3			0	0	0	1	0	0	0	0	0	0	0	0	0	0	0		0	1	1		Detected	1	1	1	0	0	0	1	0	1	0	0	0	0	36.6
0	0	1	1	1	1	134	76	M	Detected	DECLINED	1226	22			1	0	0	0	0	0	1	0	0	0	0	1	0	1	0		0	0	0		Detected	1	0	1	0	0	0	1	0	1	0	0	0	0	36.4
1	0	0	0	1	1	153	70	M	Detected	BLACK OR AFRICAN AMERICAN	2463				0	0	1	1	0	1	1	0	0	0	0	0	0	0	0		1	0	0			1	1	1	0	0	0	1	0	0	0	0	0	0	37.7
1	1	0	1	3	3	146	80	F	Detected	BLACK OR AFRICAN AMERICAN	628		167		0	0	0	1	0	0	0	0	0	0	0	0	1	0	1		1	1	0		Detected	1	1	0	0	0	0	0	0	1	0	0	0	0	37.8
0	1	1	1	0	0	93	55	F	Detected	WHITE	1082				0	0	0	0	0	0	0	0	0	0	0	0	0	0	0		0	0	0		Detected	1	0	0	0	0	0	0	0	0	0	0	0	0	36
1	0	0	0	13	13	102	58	M	Detected	WHITE	418				0	0	0	1	1	0	0	0	0	1	0	1	1	0	0		0	0	0		Detected	1	0	1	1	0	0	0	0	1	0	0	0	0	37
1	0	0	0	8	8	131	78	M	Detected	WHITE	1013	28.3	169	81	0	0	1	1	0	0	0	0	0	0	0	0	0	0	0	0	0	1	0	0	Detected	1	1	0	0	0	0	0	0	1	0	0	0	1	36.8
1	1	0	1	0	0	122	84	M	Detected	WHITE	325	36			0	0	0	1	1	0	0	0	0	0	0	1	1	1	0		0	0	0		Detected	1	0	1	0	0	0	0	0	1	0	0	0	0	37
1	0	1	1	10	10	150	77	M	Detected	DECLINED	422		170		0	0	0	1	0	0	0	0	0	0	0	0	1	0	0		0	1	0		Detected	1	0	1	0	0	0	0	0	1	0	0	0	0	37
1	0	0	0	5	5	117	73	M	Detected	WHITE	2285	23.4			0	0	0	0	0	0	0	1	0	0	1	0	0	0	0		0	0	0		Detected	1	1	1	1	0	0	0	0	1	0	0	0	1	36.9
1	0	0	0	1	1	162	106	M	Detected	OTHER COMBINATIONS NOT DESCRIBED	1786	20	182.9	68.2	0	1	1	1	0	0	1	0	0	0	0	0	1	1	0	0	0	1	0	0	Detected	1	0	1	0	0	0	0	0	0	0	0	0	0	38.6
1	0	0	0	9	9	140	80	M	Detected	WHITE	629		177		0	0	0	1	1	0	1	1	0	1	0	0	0	0	0		0	0	0		Detected	1	1	1	0	0	0	0	0	1	0	0	0	0	40
1	0	1	1	11	11	111	65	M	Detected	DECLINED	2308	29.9			0	0	0	1	0	0	1	1	0	0	0	0	1	0	0		0	1	0		Detected	1	0	1	0	0	0	0	0	1	0	0	0	0	37.6
1	0	0	0	2	2	131	68	M	Detected	WHITE	997	28.25	167.6	79.38	0	0	0	0	0	0	0	0	0	0	0	0	0	0	0	0	0	0	0	0	Detected	1	0	0	0	0	0	0	0	1	0	0	1	0	36.5
1	0	0	0	8	8	115	70	F	Detected	WHITE	635	28.5	149		0	0	1	1	0	0	0	0	0	0	1	0	0	0	0		0	0	0		Detected	1	0	0	1	1	1	1	1	0	0	0	0	0	37
1	0	0	0	6	6	90	57	F	Detected	OTHER COMBINATIONS NOT DESCRIBED	730	23.3			0	0	0	1	0	0	0	1	0	1	0	1	0	1	0		0	0	1		Detected	1	1	1	1	0	0	1	0	1	0	0	0	0	36.9
1	0	0	0	1	1	155	74	M	Detected	WHITE	616	29.5	175		0	0	0	1	1	0	0	0	0	0	0	0	0	0	0		0	1	0		Detected	1	1	1	1	0	0	1	0	1	1	1	0	1	36.6
1	0	1	1	6	6	118	69	M	Detected	WHITE	2659				0	0	0	1	0	0	0	0	0	0	0	0	0	0	0	0	0	0	0	0	Detected	1	0	0	0	0	0	0	0	0	0	0	1	0	36.8
1	1	0	1	4	4	126	71	M	Detected	BLACK OR AFRICAN AMERICAN	219	31.3			1	0	1	1	0	1	1	0	0	0	0	0	0	0	0	0	0	0	0	0		1	1	0	0	0	0	0	0	1	0	0	0	0	38
1	1	0	1	7	7	169	78	F	Detected	WHITE	1049	33.2			0	0	0	1	1	0	0	0	0	0	0	0	0	1	0		0	0	0		Detected	1	1	0	1	0	0	0	0	0	0	0	0	0	36.7
1	0	0	0	3	3	162	93	F	Detected	BLACK OR AFRICAN AMERICAN	2759	29.95	165.1		0	0	0	1	0	0	0	0	0	1	0	0	0	0	0		0	0	0		Detected	1	0	1	0	0	0	1	0	1	0	0	0	0	36.7
1	0	1	1	7	7	120	80	M	Detected	WHITE	729	28.1			0	0	0	1	0	0	0	0	0	0	0	1	0	0	0		0	0	0		Detected	1	0	1	0	0	0	0	0	0	0	0	1	0	36.6
0	0	0	0	0	0	121	70	F	Detected	WHITE	358				0	0	0	1	0	0	0	1	0	0	0	0	0	0	0		0	0	0		Detected	1	0	1	1	0	0	0	0	0	0	0	0	1	37
1	1	0	1	0	0	124	75	F	Detected	OTHER COMBINATIONS NOT DESCRIBED	876	32.2	152.4	75	0	0	0	1	0	0	1	0	0	0	0	0	0	1	0	0	1	1	0	0	Detected	1	1	1	0	0	0	0	0	1	0	0	0	0	36.7
1	0	0	0	1	1	139	84	M	Detected	DECLINED	2590				0	0	0	0	0	0	0	0	0	0	0	0	0	1	0		0	1	0			1	1	1	0	0	0	0	0	1	0	0	1	0	38
1	0	0	0	4	4	137	85	F	Detected	WHITE	2574	18.6			1	0	0	1	0	0	0	1	0	0	0	1	0	1	0	0	0	1	0	0		1	1	1	0	0	0	0	0	1	0	0	0	0	37
1	0	0	0	2	2	142	91	M	Detected	OTHER COMBINATIONS NOT DESCRIBED	2057	49	146.05		0	0	0	1	0	0	0	0	0	0	0	0	0	0	0		0	0	0		Detected	1	1	1	0	0	0	0	0	1	0	0	0	1	39.2
1	1	0	1	0	0	132	70	M	Detected	WHITE	1105	33			0	0	0	1	0	0	1	0	0	0	0	0	1	1	0		0	1	0		Detected	1	0	0	0	0	0	0	0	0	0	0	0	0	37.3
1	1	0	1	3	3	112	78	M	Detected	DECLINED	951	20.4	177.8	64.7	0	0	0	1	1	0	1	0	0	0	0	0	1	0	0	0	0	1	1	0	Detected	1	1	0	0	0	0	0	0	1	0	0	0	1	37.6
1	1	0	1	0	0	153	67	M	Detected	WHITE	958				0	0	0	1	0	0	1	0	0	0	0	0	0	0	0		0	1	0	0	Detected	1	1	1	0	0	0	0	0	1	0	0	0	0	37.9
1	1	0	1	0	0	112	52	F	Detected	OTHER COMBINATIONS NOT DESCRIBED	520	32.7	137		0	0	1	1	1	0	0	0	0	0	0	1	0	0	0		0	1	0		Detected	1	1	1	0	0	0	0	0	0	0	0	0	0	37.5
1	1	0	1	0	0	136	83	M	Detected	WHITE	744	29.7			0	0	0	1	0	0	0	0	0	0	0	0	0	0	0		0	1	0		Detected	1	1	1	0	0	0	1	0	1	0	0	0	0	37.1
1	0	0	0	7	7	106	70	F	Detected	NULL	1402	31	152.4		0	0	0	0	0	0	0	0	0	0	0	0	0	0	0		0	0	0		Detected	1	1	1	0	1	0	1	0	0	0	0	0	1	36
1	0	0	0	5	5	133	73	F	Detected	OTHER COMBINATIONS NOT DESCRIBED	2409	32.2	157.5		0	0	0	1	1	1	0	0	0	1	0	0	1	0	0		0	1	0		Detected	1	1	1	1	1	1	1	1	1	1	1	0	1	36.6
1	1	0	1	0	0	103	71	M	Detected	OTHER COMBINATIONS NOT DESCRIBED	2039				0	0	0	0	0	0	0	0	0	1	0	0	0	0	0		0	0	0		Detected	1	1	1	0	0	0	0	0	0	0	0	0	1	39.1
1	0	0	0	16	16	122	77	F	Detected	WHITE	1892	22			0	0	0	1	0	0	0	0	0	0	0	0	0	0	0		0	0	0		Detected	1	1	1	0	0	0	1	0	1	0	0	0	1	39.9
1	1	0	1	0	0	133	93	F	Detected	WHITE	1121	26.8			0	0	0	1	0	0	0	1	0	1	0	0	0	1	0		0	1	0		Detected	1	0	0	0	0	0	0	0	1	0	0	0	0	37.2
1	0	0	0	7	7	114	60	M	Detected	WHITE	1371	29	170.2		0	0	0	1	0	0	0	0	0	0	0	0	0	0	0		0	0	0		Detected	1	1	0	1	0	0	1	1	1	1	1	0	0	36.9
1	0	0	0	3	3	98	65	F	Detected	WHITE	1424	18.2	167.6		1	0	0	0	0	0	0	1	0	0	0	0	0	1	0		0	0	0		Detected	2	0	0	0	0	0	1	0	0	0	0	0	0	37.5
1	0	0	0	2	2	119	83	F	Detected	OTHER COMBINATIONS NOT DESCRIBED	2315	28.9			0	0	0	0	0	0	0	0	0	0	0	0	1	0	0		0	0	0		Detected	1	1	1	0	0	0	0	0	1	0	0	0	0	37.4
0	0	0	0	4	4	185	95	F	Detected	WHITE	2049	43.7	147.32		0	0	0	1	1	0	0	0	1	0	0	1	0	0	0		0	1	0		Detected	1	1	1	0	0	0	1	0	1	0	0	0	0	38.6
1	0	0	0	2	2	128	85	F	Detected	DECLINED	2655	21.2	160	54.43	0	0	0	0	0	0	0	0	0	0	0	0	0	0	0	0	0	0	0	0	Detected	1	1	1	0	0	0	0	0	1	0	0	0	0	38.3
1	0	0	0	8	8	127	82	M	Detected	WHITE	980	27	177.8	85.5	0	0	0	0	0	0	0	0	0	0	0	1	0	0	0	0	0	0	0	0	Detected	1	1	1	0	0	0	0	0	0	0	0	0	0	36.5
1	1	0	1	1	1	137	83	M	Detected	DECLINED	2081	29	185		0	0	0	0	0	0	0	0	0	0	0	0	0	0	0		0	0	0		Detected	1	1	1	1	1	1	1	0	1	0	0	0	1	38.6
1	0	0	0	2	2	138	82	F	Detected	BLACK OR AFRICAN AMERICAN	2133	46	167		0	0	0	1	0	0	0	0	0	0	0	0	0	0	0		0	0	0		Detected	1	1	1	0	0	0	0	0	0	0	0	0	1	37.8
1	0	0	0	8	8	96	64	M	Detected	WHITE	2070	33	182		1	0	0	1	0	0	0	0	0	0	0	1	1	1	0		0	1	0		Detected	1	1	1	1	0	0	1	0	1	0	0	0	1	36
1	0	1	1	16	16	124	72	M	Detected	WHITE	1569	17.6			0	0	0	0	0	0	0	0	0	0	0	0	0	0	0		0	0	0		Detected	1	0	1	1	0	1	1	1	1	0	0	0	1	38.4
1	0	0	0	10	10	142	93	F	Detected	OTHER COMBINATIONS NOT DESCRIBED	1797	25.9	167.6	73.03	0	0	0	0	0	1	0	0	0	0	0	0	0	0	0	0	0	0	0	0	Detected	1	1	1	0	0	0	0	0	0	0	0	0	0	37.3
1	0	0	0	3	3	104	74	F	Detected	NULL	2294	37.3			0	0	0	1	0	0	0	0	0	0	0	0	0	0	0		0	1	0		Detected	1	0	1	1	1	1	0	1	1	0	0	0	0	37.3
1	0	0	0	2	2	132	82	F	Detected	NULL	2325	29.2			0	0	0	1	0	0	0	0	0	0	0	0	0	0	0		0	1	0		Detected	1	0	1	0	0	0	0	0	1	1	1	0	0	36.9
1	0	0	0	18	18	128	92	M	Detected	WHITE	426	34.1	177.8		1	0	0	1	0	1	0	0	0	0	0	0	1	1	0		1	1	0		Detected	2	0	1	1	0	0	0	0	0	0	0	1	0	36
1	0	0	0	9	9	149	84	M	Detected	DECLINED	452	37	175		0	0	0	0	0	0	0	0	0	1	0	0	0	0	0		0	0	0		Detected	2	0	1	0	0	0	0	0	0	0	0	0	0	36.7
1	1	1	1		6	144	75	M	Detected	DECLINED	1078	29.4			0	1	0	0	1	0	1	0	0	0	0	0	0	1	0		0	1	0		Detected	1	1	1	0	0	0	0	0	0	0	0	0	0	36.4
1	0	0	0	2	2	111	69	M	Detected	WHITE	989	48.2	172.2	143.8	0	0	0	0	0	0	0	0	0	1	0	0	0	0	0	0	0	0	0	0	Detected	1	1	1	0	0	0	0	0	1	0	0	0	0	37.1
1	0	0	0	2	2	132	81	M	Detected	DECLINED	2333	32.2			0	0	0	0	0	0	0	1	0	0	0	0	0	0	0		0	1	0		Detected	1	0	1	0	0	0	0	0	1	0	0	0	0	36.6
1	0	0	0	4	4	107	71	M	Detected	OTHER COMBINATIONS NOT DESCRIBED	996	20.93	188	73.936	0	0	0	0	0	0	0	0	0	0	0	0	0	0	0	0	0	0	0	0	Detected	1	0	1	0	0	0	0	0	0	0	0	0	0	37
1	0	0	0	2	2	110	70	M	Detected	BLACK OR AFRICAN AMERICAN	871				0	0	0	0	1	0	0	0	0	0	0	0	0	0	0	0	0	0	0	0	Detected	1	0	0	0	0	0	0	0	1	0	0	0	0	37.3
1	0	0	0	9	9	107	65	M	Detected	WHITE	2748				0	0	0	1	0	0	0	0	0	0	0	0	0	0	0		0	1	0		Detected	1	1	1	0	0	0	0	0	1	0	0	0	1	36.9
1	0	0	0	7	7	118	69	F	Detected	WHITE	2334	64.3			0	0	0	0	0	1	0	0	0	1	0	0	0	0	0		1	1	0		Detected	1	1	1	1	0	0	0	0	1	0	0	0	0	36.9
1	0	1	1	2	2	106	67	F	Detected	WHITE	204				0	0	1	0	0	1	0	0	0	0	1	0	1	0	0		0	0	0			1	1	1	0	0	0	0	0	0	0	0	1	0	36.7
1	0	0	0	2	2	120	80	M	Detected	DECLINED	411	36			1	0	0	0	1	0	0	0	0	0	0	0	0	1	0		0	1	0		Detected	1	1	0	0	1	1	0	0	1	0	0	0	0	37
1	0	0	0	2	2	110	48	F	Detected	DECLINED	2032				0	0	0	1	0	0	0	0	0	0	0	0	0	0	0		0	0	0		Detected	1	0	0	1	0	0	0	1	1	0	0	0	0	36.6
1	0	0	0	3	3	110	82	F	Detected	WHITE	995	36.1	152.4	83.91	0	0	0	0	1	0	0	0	0	0	0	1	0	0	0	0	0	0	0	0	Detected	1	1	0	0	1	0	0	0	1	0	0	0	1	36.8
1	0	1	1	3	3	110	69	F	Detected	WHITE	527	21.5	162.5		0	0	1	1	0	0	0	0	0	0	0	1	0	1	0		0	1	0		Detected	1	1	1	0	0	0	0	0	1	0	0	1	0	36.7
0	0	0	0	1	1	106	63	M	Detected	OTHER COMBINATIONS NOT DESCRIBED	978	35.6	178	113	1	0	1	1	1	0	1	0	0	0	0	0	0	1	0	0	0	1	0	0	Detected	2	1	1	0	0	0	0	0	1	0	0	1	0	37.3
1	0	0	0	9	9	100	86	M	Detected	OTHER COMBINATIONS NOT DESCRIBED	335	30			0	0	0	1	0	0	0	0	0	0	0	0	0	0	0		0	0	0		Detected	1	1	1	0	1	0	0	0	1	0	0	0	0	37.5
1	0	0	0	1	1	120	78	M	Detected	OTHER COMBINATIONS NOT DESCRIBED	2329	28.8			0	0	0	1	0	0	0	0	0	0	0	0	1	0	0		0	1	0		Detected	1	0	0	0	0	0	0	0	1	0	0	0	0	37.1
1	0	1	1	3	3	129	66	M	Detected	ASIAN	2778	19.05	175.26		0	0	0	1	0	0	1	1	0	1	0	0	0	1	0		0	1	0		Detected	1	1	1	1	0	0	0	0	1	0	0	0	0	37.5
1	0	0	0	4	4	117	71	F	Detected	OTHER COMBINATIONS NOT DESCRIBED	1680				0	0	0	1	0	0	0	1	0	0	0	0	0	0	0		0	1	0		Detected	1	1	1	0	0	0	0	0	1	0	0	0	0	37.3
1	0	0	0	3	3	157	94	F	Detected	OTHER COMBINATIONS NOT DESCRIBED	2604	25.7	166cm		0	0	0	1	0	0	0	0	0	0	0	0	0	1	0		0	1	0		Detected	2	1	1	1	0	0	0	0	1	0	0	1	1	36.5
1	0	0	0	12	12	115	82	F	Detected	BLACK OR AFRICAN AMERICAN	2670	29.8	149.86	67	0	0	0	1	0	0	1	0	0	1	0	0	0	1	0	0	0	1	0	0	Detected	1	1	0	0	0	0	0	0	1	0	0	0	1	38.2
1	0	0	0	6	6	109	75	F	Detected	WHITE	2326	28.1			1	0	1	0	0	0	1	0	0	0	0	0	0	1	0		1	1	1		Detected	1	1	1	0	0	0	0	0	1	0	0	0	1	36.6
1	0	0	0	1	1	158	113	M	Detected	WHITE	2147	28.7	170		0	0	1	1	1	0	0	0	1	0	0	0	0	0	0		0	0	0		Detected	1	0	0	1	1	0	0	1	0	0	0	0	0	38
1	1	0	1	4	4	124	86	M	Detected	ASIAN	2322	25.3			0	0	0	1	0	0	0	0	0	0	0	0	0	0	0		0	0	0		Detected	2	0	0	1	1	1	0	0	1	0	0	0	0	39.4
1	0	1	1	6	6	121	75	F	Detected	BLACK OR AFRICAN AMERICAN	2375				0	0	1	1	1	0	1	0	0	0	0	0	0	1	0		0	1	0		Detected	2	1	0	0	0	0	0	0	0	0	0	1	0	36.5
1	0	0	0	7	7	72	53	F	Detected	WHITE	2715				0	0	0	1	0	0	1	0	0	0	0	1	0	0	0	0	0	1	0	0	Detected	1	0	0	0	0	0	0	1	1	0	0	1	0	35.9
1	0	0	0	1	1	119	83	M	Detected	OTHER COMBINATIONS NOT DESCRIBED	2284	23.7			0	0	0	0	0	0	1	0	0	0	0	0	0	0	0		0	1	0		Detected	1	0	1	0	0	0	1	0	1	0	0	0	0	37.5
1	0	0	0	11	11	91	62	M	Detected	WHITE	564	28.3	84.5		0	0	0	1	0	1	0	0	0	0	0	0	0	0	0		0	0	0		Detected	1	1	1	1	0	0	0	0	1	0	0	0	1	36
1	1	1	1	0	0	158	97	M	Detected	DECLINED	2678	28.3	171	83	0	0	0	1	1	0	0	0	0	0	0	0	1	0	0	0	0	0	0	0	Detected	1	1	1	1	1	0	0	0	1	1	0	1	1	36.3
1	0	0	0	4	4	149	62	F	Detected	ASIAN	2554	25.5			0	0	1	1	1	0	0	0	0	0	0	0	0	0	0		0	1	0			1	0	1	0	0	0	0	0	0	0	0	0	0	39.4
1	0	0	0	5	5	110	71	F	Detected	BLACK OR AFRICAN AMERICAN	2367				0	0	0	0	0	0	0	0	0	0	0	0	0	0	0		0	0	0		Detected	1	1	1	0	0	0	1	0	0	0	0	0	0	38
1	0	0	0	3	3	181	121	M	Detected	OTHER COMBINATIONS NOT DESCRIBED	2047				0	0	0	0	0	0	0	1	0	1	0	0	1	0	0		0	0	0		Detected	1	1	1	0	0	0	0	0	0	0	0	0	0	37.4
1	0	0	0	0	0	111	70	M	Detected	WHITE	1587	25.3			0	0	0	0	0	0	0	0	0	0	0	0	0	0	0		1	0	0		Detected	1	1	1	0	0	0	0	0	1	0	0	0	0	36.7
1	0	0	0	2	2	99	64	M	Detected	BLACK OR AFRICAN AMERICAN	1914				0	0	0	1	0	0	0	0	0	0	0	0	1	0	0		0	0	0		Detected	1	1	1	1	0	0	0	0	0	1	0	0	1	37
1	0	0	0	15	15	128	59	M	Detected	WHITE	1282	22.9			0	0	1	1	0	0	0	0	0	0	0	0	0	0	0		0	0	0		Detected	1	1	0	0	0	0	0	0	1	0	0	1	1	36.3
1	0	0	0	3	3	142	83	M	Detected	OTHER COMBINATIONS NOT DESCRIBED	1064	34.3			0	0	0	1	1	0	0	0	0	0	0	0	0	0	0		0	0	0		Detected	1	1	1	0	0	0	1	0	1	0	0	0	0	39.3
1	0	0	0	7	7	138	79	F	Detected	OTHER COMBINATIONS NOT DESCRIBED	1217	23.8			1	0	1	1	1	0	1	0	0	0	0	0	0	1	0		0	1	0		Detected	1	1	0	0	0	0	0	1	0	0	0	1	0	36.7
1	0	1	1	2	2	92	76	F	Detected	ASIAN	1128	18.3			0	0	0	1	0	0	0	0	0	0	0	0	0	1	0		0	0	0		Detected	1	1	1	0	0	0	0	0	0	0	0	0	0	36.4
1	0	0	0	7	7	127	70	F	Detected	DECLINED	968	20.7	152.4	48.3	0	1	1	1	1	0	0	0	1	0	0	0	0	0	1	1	0	1	1	0	Detected	1	0	1	0	1	0	1	0	1	0	0	0	0	36.5
1	0	0	0	1	1	153	84	F	Detected	WHITE	2737	22.4			0	0	1	1	1	0	1	0	0	0	0	0	0	0	0		0	0	0		Detected	2	0	0	0	0	0	0	0	0	0	0	1	0	36.7
1	0	0	0	19	19	110	65	M	Detected	WHITE	1107				0	0	0	1	0	0	0	1	0	0	0	0	1	1	0		0	1	0		Detected	1	0	1	0	0	0	0	0	0	0	0	0	0	37.6
1	0	0	0	12	12	133	85	M	Detected	WHITE	2064	35.7	177.8		0	0	0	1	0	0	0	0	0	0	0	1	0	1	0		0	1	0		Detected	1	0	0	1	0	0	0	0	0	0	0	1	1	37.4
0	0	0	0	0	0	115	76	M	Detected	ASIAN	2726				0	0	0	1	1	0	1	0	0	0	0	0	0	0	0		0	1	0		Detected	1	1	1	0	0	0	1	0	1	0	0	0	0	36.5
1	0	0	0	5	5	114	78	F	Detected	BLACK OR AFRICAN AMERICAN	877	37.8	165	103	0	0	0	1	1	0	1	0	0	0	0	1	0	1	0	0	0	1	0	0	Detected	1	1	1	0	0	1	1	0	1	0	0	0	0	38.4
1	0	0	0	2	2	147	85	M	Detected	WHITE	778	53.17			0	0	0	0	0	0	0	0	0	0	0	0	0	0	0		0	0	0		Detected	1	0	0	1	0	0	0	0	0	0	0	0	0	37
1	0	0	0	8	8	160	77	M	Detected	DECLINED	2583	36.3			0	0	0	1	0	0	0	0	0	1	0	0	0	0	0		0	0	0			1	1	1	0	0	0	0	0	1	0	0	0	1	37.6
1	0	0	0	15	15	136	89	F	Detected	OTHER COMBINATIONS NOT DESCRIBED	2044				0	0	0	1	1	0	0	1	0	1	0	0	1	0	0		0	1	0		Detected	1	1	0	1	0	0	1	0	1	0	0	0	0	36.8
1	1	0	1	1	1	126	65	F	Detected	OTHER COMBINATIONS NOT DESCRIBED	228				0	0	1	0	0	0	1	0	0	0	1	0	0	0	0		1	0	0			1	0	0	1	0	0	0	0	1	0	0	0	0	37.3
1	0	0	0	4	4	117	70	M	Detected	OTHER COMBINATIONS NOT DESCRIBED	2412	26.7	165.1		0	0	0	0	0	0	0	0	1	0	0	1	0	0	0		0	0	0		Detected	1	1	1	0	0	0	0	0	1	0	0	1	0	37.3
1	0	0	0	7	7	116	75	M	Detected	ASIAN	2745	22.5			0	0	0	0	0	0	0	0	0	0	0	0	0	0	0		0	1	0		Detected	1	1	1	1	0	0	0	1	1	0	0	0	1	36.9
1	0	0	0	0	0	135	65	M	Detected	NULL	1596	22.1			0	0	0	1	1	0	0	0	0	0	0	0	0	0	0		0	1	0		Detected	1	1	1	1	0	0	0	0	1	0	0	1	1	37.8
1	0	0	0	10	10	133	80	M	Detected	WHITE	598	26.5	172.7		0	0	0	0	0	0	0	0	0	0	0	0	0	0	0		0	0	0		Detected	1	1	1	0	0	0	1	0	1	0	0	0	0	37
1	1	0	1	5	5	156	88	M	Detected	DECLINED	2408	27.6	170.2		0	0	0	1	0	0	0	1	0	0	0	0	0	0	0		0	0	0		Detected	3	1	1	1	0	0	0	0	1	0	0	0	0	38
1	0	0	0	4	4	88	57	M	Detected	BLACK OR AFRICAN AMERICAN	1798	24.8	177.8	78.4	0	0	0	1	0	0	1	0	1	0	0	0	0	1	0	0	0	1	0	0	Detected	1	1	0	1	0	0	1	0	0	0	0	0	0	36.5
1	0	0	0	2	2	128	80	M	Detected	WHITE	522	21.5	178		0	0	0	1	0	0	0	0	0	0	0	0	0	0	0		0	1	0		Detected	1	1	0	1	0	0	0	0	1	0	0	0	1	36.8
1	0	0	0	6	6	91	50	F	Detected	WHITE	872	33.3	157.48	82.7	0	0	0	1	0	0	1	1	0	0	1	1	0	1	0	0	0	1	0	0	Detected	1	0	0	1	1	0	1	0	1	0	0	0	0	37.2
1	0	0	0	4	4	123	74	F	Detected	ASHKENAZI JEWISH	2415	30.7	152.4		0	0	0	0	0	0	0	1	0	0	0	0	0	0	1		0	1	0		Detected	1	1	1	0	0	0	0	0	1	1	1	0	0	38.3
1	0	1	1	1	1	151	82	M	Detected	WHITE	420				0	0	1	0	0	0	1	0	0	0	0	0	1	1	0		0	1	0		Detected	1	1	0	0	0	0	0	0	0	0	0	0	0	36.6
1	0	0	0	8	8	136	69	M	Detected	WHITE	2061	34	172		0	0	0	1	0	0	0	1	0	0	0	0	0	1	0		0	0	0		Detected	1	1	0	0	0	0	0	0	0	0	0	0	0	36.5
0	0	0	0	27	27	113	70	M	Detected	WHITE	425				0	0	0	0	0	0	0	0	0	0	0	0	1	0	0		0	0	0		Detected	1	0	1	0	0	0	0	0	0	0	0	0	0	37.6
1	1	0	1	0	0	166	102	M	Detected	WHITE	1042			118	0	0	0	1	1	1	0	0	0	0	0	0	1	0	0	0	0	1	0	0	Detected	1	1	1	0	0	0	0	0	1	0	0	0	0	37
1	1	0	1	10	10	134	72	M	Detected	NAT.HAWAIIAN/OTH.PACIFIC ISLAND	1112				0	1	0	0	1	0	0	0	1	0	0	0	0	1	0		0	0	0		Detected	1	1	0	0	0	0	0	0	1	0	0	0	0	36.4
1	0	0	0	11	11	122	76	M	Detected	OTHER COMBINATIONS NOT DESCRIBED	2441	33.5	170.6		0	0	0	0	0	0	0	0	1	0	0	0	0	0	0		0	0	0		Detected	1	1	1	1	0	0	0	0	1	0	0	0	0	38.1
1	0	0	0	9	9	127	73	M	Detected	NULL	1297	30.2			1	0	0	1	1	0	1	0	0	0	0	1	0	0	0		0	1	0		Detected	1	0	0	1	0	0	0	0	1	0	0	0	0	37.3
1	0	0	0	7	7	116	64	F	Detected	OTHER COMBINATIONS NOT DESCRIBED	2078	34	160		0	0	0	0	1	0	0	0	0	0	0	0	0	0	0		0	0	0		Detected	1	1	1	0	0	0	0	0	1	0	0	0	0	37
1	0	0	0	1	1	128	92	F	Detected	NULL	2527	31.3			0	0	0	0	0	0	0	0	0	0	0	0	0	0	0		0	0	0	0		1	1	1	1	0	0	0	0	1	1	0	0	1	38
1	0	0	0	8	8	121	70	F	Detected	OTHER COMBINATIONS NOT DESCRIBED	2528	30.7			1	0	0	0	0	0	1	0	0	1	0	0	0	1	0		0	1	0			1	1	0	0	1	0	0	0	0	0	0	0	0	36.7
1	0	0	0	9	9	152	95	F	Detected	BLACK OR AFRICAN AMERICAN	1839				0	0	0	1	0	0	1	0	0	1	0	0	0	0	0		1	0	1		Detected	1	1	1	0	0	0	0	0	1	1	0	0	1	38.8
0	0	0	0	1	1	106	73	F	Detected	WHITE	2777	28.44	162.56		0	0	0	0	0	0	0	0	0	0	0	0	0	0	0		0	0	0		Detected	1	1	1	0	1	0	0	0	1	0	0	0	0	36
1	0	0	0	1	1	119	75	M	Detected	WHITE	1023	25.98	172.7	77.5	0	0	0	0	0	0	0	0	1	0	0	0	0	0	0	0	0	0	0	1	Detected	1	1	1	1	0	0	1	0	1	0	0	0	0	37.6
1	1	0	1	0	0	138	82	M	Detected	ASIAN	2781	23.48	175.26		0	0	0	0	1	0	0	0	0	0	0	0	0	0	0		0	1	0		Detected	1	0	1	0	0	0	0	0	0	0	0	0	0	38.6
1	1	0	1	0	0	141	100	M	Detected	WHITE	241	32			1	0	0	1	0	0	0	0	1	0	0	0	0	0	0	0	0	0	0	0		1	1	1	0	0	0	0	0	1	0	0	0	0	36.9
0	1	1	1	0	0	120	70	F	Detected	WHITE	1081				0	0	0	0	0	0	0	0	0	1	0	0	1	1	0		0	1	0		Detected	1	1	1	0	1	1	1	0	1	0	0	1	0	37.3
1	1	0	1	4	4	138	79	M	Detected	ASIAN	2343	33			0	0	0	0	0	0	0	0	0	0	0	0	0	0	0		0	0	1		Detected	1	1	1	1	1	1	1	0	1	0	0	0	0	37.7
1	0	0	0	2	2	153	92	M	Detected	WHITE	1775	23	177.8	73	0	0	0	1	1	0	1	0	0	0	0	0	1	0	0	0	0	1	0	0	Detected	3	1	1	0	0	0	0	0	1	0	0	0	0	37.1
1	0	0	0	7	7	108	70	F	Detected	ASIAN	800	33.69			0	0	0	0	0	0	0	0	0	0	0	0	0	0	0		0	0	0		Detected	1	1	1	0	0	0	0	0	1	0	0	0	0	37.8
0	0	0	0	0	0	117	61	M	Detected	WHITE	2553	25.8			0	0	0	0	0	0	0	0	0	0	0	0	0	0	0		0	0	0	0		1	1	1	0	0	0	1	0	1	0	0	0	1	39.5
1	1	0	1	5	5	103	69	F	Detected	OTHER COMBINATIONS NOT DESCRIBED	1887	38.1			0	0	0	1	0	1	1	0	0	0	0	0	1	1	0		0	1	0		Detected	1	1	1	1	0	0	0	0	1	0	0	0	1	37
0	0	0	0	13	13	149	98	M	Detected	OTHER COMBINATIONS NOT DESCRIBED	2117	23.6	162.6		0	0	0	1	0	0	0	0	0	0	0	0	0	0	0		0	0	0		Detected	1	1	0	0	0	0	0	0	0	0	0	0	1	36.9
1	0	0	0	15	15	134	77	F	Detected	WHITE	1367	26.5	170.2		0	0	1	1	1	0	1	0	0	0	0	0	1	0	0		0	1	0		Detected	1	0	1	0	0	0	0	0	0	0	0	1	0	38.5
0	0	0	0	0	0	124	77	F	Detected	WHITE	2296	21.1			0	0	0	0	0	0	0	0	0	0	0	0	0	0	0		0	0	0		Detected	1	0	1	0	1	1	0	0	1	0	0	0	0	38.6
1	1	0	1	6	6	147	84	F	Detected	WHITE	2307	39.2			0	0	0	0	0	0	0	1	0	0	0	0	0	0	0		0	1	0		Detected	1	0	1	0	0	0	0	0	1	0	0	0	0	36.6
1	0	0	0	6	6	148	94	F	Detected	NULL	2515	30.9			1	0	0	0	0	0	0	1	0	0	0	0	0	0	0		0	0	0			1	1	1	1	1	1	1	1	1	1	1	0	0	38.1
1	1	0	1	0	0	149	88	M	Detected	DECLINED	857	34.5	154.9	82.8	0	0	0	1	1	0	0	0	0	1	0	0	0	0	0	0	0	1	0	0	Detected	1	1	1	0	0	0	0	0	1	0	0	0	0	37.8
1	0	0	0	9	9	99	72	M	Detected	NULL	1192				0	0	0	0	1	0	0	0	0	0	0	0	0	0	0		0	0	0		Detected	1	1	1	0	0	1	0	0	0	0	0	0	0	38.6
1	0	0	0	4	4	84	59	F	Detected	OTHER COMBINATIONS NOT DESCRIBED	2336	43.4			1	0	0	1	0	0	0	0	0	0	0	0	1	0	0		0	0	0		Detected	1	0	1	0	0	1	1	0	1	0	0	0	0	37.1
1	0	0	0	8	8	133	83	M	Detected	WHITE	1238	28.9	169.5		0	0	0	1	1	0	0	1	0	0	0	0	0	0	0		0	1	0		Detected	1	1	1	0	0	0	1	0	1	0	1	0	0	38.1
1	0	0	0	18	18	101	67	M	Detected	WHITE	1768	26.1	170.2	75.8	0	1	1	0	0	0	0	0	0	0	0	0	0	0	1	1	0	0	1	0	Detected	1	0	1	0	0	1	0	1	0	0	0	0	0	37.3
1	0	0	0	4	4	126	74	F	Detected	NULL	1847				0	0	0	0	0	0	0	0	0	0	0	0	0	0	0		0	0	0		Detected	1	1	1	0	1	1	0	1	1	0	0	0	0	39.3
0	0	0	0	0	0	145	73	M	Detected	WHITE	886			74.5	0	0	0	0	1	0	0	0	0	0	0	0	0	0	0	0	0	0	0	0	Detected	1	1	1	0	0	0	0	0	1	0	0	0	1	37.4
1	0	0	0	10	10	135	88	F	Detected	WHITE	1077	43.8			0	0	0	1	1	0	0	0	0	0	0	0	0	1	0		0	0	0		Detected	1	1	1	0	1	1	0	1	0	0	0	0	0	37.7
1	1	1	1	0	0	90	35	M	Detected	WHITE	1681				0	0	0	1	0	1	1	0	0	1	0	0	0	0	0		0	1	0		Detected	1	1	0	0	0	0	0	0	0	0	0	0	0	36.8
1	0	0	0	9	9	126	73	F	Detected	DECLINED	321	27	1.57		0	0	0	0	0	0	1	1	0	0	0	1	1	1	1		1	0	0		Detected	1	0	1	0	0	0	0	0	0	0	0	0	0	37.9
1	1	0	1	0	0	96	63	M	Detected	ASIAN	888	27.6	172.7	82.5	0	0	0	1	0	0	1	0	0	0	0	0	1	1	0	0	0	1	0	0	Detected	1	1	0	0	0	0	0	0	0	0	0	1	0	37
1	0	0	0	2	2	157	98	F	Detected	DECLINED	322	20	1.38		0	0	0	1	1	0	0	0	0	0	0	0	0	0	0		1	0	0		Detected	1	1	1	0	0	0	0	0	1	0	0	0	1	37.4
1	0	0	0	10	10	141	88	M	Detected	BLACK OR AFRICAN AMERICAN	1323	18.9	182.9		0	0	1	1	1	0	0	0	0	0	0	1	0	0	1		0	0	1		Detected	1	1	0	1	1	1	1	1	1	0	0	0	1	39.1
1	0	0	0	4	4	133	85	F	Detected	DECLINED	636		162		0	0	0	0	0	0	0	0	0	0	0	0	0	0	0		0	0	0		Detected	1	1	1	0	0	0	0	0	1	1	1	0	0	37.8
1	0	0	0	9	9	160	90	M	Detected	DECLINED	323	23			1	0	0	1	0	0	1	1	0	0	1	0	1	1	0		0	0	1		Detected	1	1	1	0	0	0	0	0	0	1	1	0	0	37
1	1	1	1	0	0	114	76	F	Detected	WHITE	1240	25.1	160		1	0	1	1	1	0	1	0	0	1	0	1	0	1	0		0	1	0		Detected	1	1	1	0	0	0	0	0	1	0	0	1	0	37.5
1	0	0	0	3	3	149	93	M	Detected	OTHER COMBINATIONS NOT DESCRIBED	2340	42.4			0	0	1	0	1	1	1	0	0	0	0	0	1	0	0		0	1	0		Detected	1	1	0	1	0	0	1	0	1	1	0	0	0	37.6
1	0	1	1	8	8	134	78	F	Detected	OTHER COMBINATIONS NOT DESCRIBED	460	26.6	144.8		0	0	0	1	0	0	0	0	0	1	0	0	0	0	0		0	0	0		Detected	1	0	1	0	0	0	0	0	0	0	0	0	0	39.4
1	1	0	1	0	0	128	79	M	Detected	WHITE	1851	22.9			0	1	0	0	0	0	0	1	0	0	0	0	0	0	0		0	0	1		Detected	5	1	1	1	0	0	0	0	1	0	0	0	1	38.3
1	0	0	0	10	10	133	76	M	Detected	ASIAN	1774				0	0	0	1	0	0	0	0	0	0	0	0	0	0	0	0	0	0	0	0	Detected	1	1	1	0	0	0	0	0	1	0	0	0	0	36.7
1	1	1	1	0	0	115	72	F	Detected	DECLINED	796	32.14			1	0	1	1	1	0	1	0	0	0	0	0	1	0	0		0	1	0		Detected	1	1	0	0	0	0	1	0	1	0	0	0	0	39.5
1	0	0	0	5	5	133	86	M	Detected	WHITE	263	29.5			0	0	0	1	0	0	0	0	0	0	0	0	0	0	0	0	0	1	0	0		1	1	1	0	0	0	0	0	1	0	0	0	0	38.1
1	0	0	0	3	3	131	84	M	Detected	OTHER COMBINATIONS NOT DESCRIBED	1594	23.5			0	0	0	1	0	0	0	0	0	0	0	1	0	0	0		0	0	0		Detected	1	1	1	1	0	0	0	0	1	0	0	0	1	37.1
1	0	0	0	7	7	143	82	M	Detected	WHITE	2089	25.3	180		0	0	0	1	0	0	0	0	0	0	0	0	0	0	0		0	0	0		Detected	1	1	1	0	0	0	0	0	1	0	0	0	1	37.6
1	0	0	0	0	0	96	70	M	Detected	WHITE	1595	20.01			0	0	0	0	0	0	0	0	0	0	0	0	0	0	0		0	0	0		Detected	2	1	1	1	1	1	1	0	1	1	1	0	1	38.3
1	1	0	1	0	0	124	80	M	Detected	OTHER COMBINATIONS NOT DESCRIBED	860			93	0	0	0	1	1	0	0	0	0	1	0	0	0	0	0	0	0	0	0	0	Detected	1	1	1	0	0	0	0	0	1	0	0	0	0	37.5
1	1	0	1	2	2	136	75	M	Detected	BLACK OR AFRICAN AMERICAN	1631	38			0	0	0	1	1	0	0	0	0	1	0	0	0	0	0		0	0	0		Detected	1	1	1	1	1	0	1	0	1	0	0	0	1	38.6
1	0	0	0	8	8	140	79	M	Detected	WHITE	602	22.9	175		0	0	0	0	0	1	0	0	0	0	0	0	0	0	0		0	1	0		Detected	2	0	0	0	0	0	0	0	1	0	0	1	0	37.5
0	0	1	1	1	1	130	40	M	Detected	WHITE	1597				0	0	0	1	0	0	0	0	0	0	0	1	1	0	0		0	0	0		Detected	1	1	1	1	0	0	0	0	1	0	0	1	0	38
1	0	0	0	8	8	106	69	F	Detected	WHITE	1819	26.1			0	0	0	0	0	0	1	0	0	1	0	1	0	0	0		0	1	0		Detected	1	1	1	0	0	0	0	0	1	0	0	0	0	37.6
1	0	0	0	2	2	127	85	F	Detected	OTHER COMBINATIONS NOT DESCRIBED	603	42.5	160		0	1	1	1	0	1	0	0	0	0	0	0	0	0	1		0	0	0		Detected	1	0	1	0	1	0	1	0	0	1	1	0	1	37.5
1	1	0	1	0	0	118	75	M	Detected	ASIAN	604	24.9	165		0	1	1	1	1	0	1	0	0	0	0	0	1	0	1		1	0	1		Detected	1	1	1	0	1	0	0	0	1	0	0	0	0	36.9
1	1	0	1	0	0	137	89	M	Detected	WHITE	230				0	0	0	1	0	0	0	0	0	0	0	0	0	0	0		1	0	0			1	0	1	0	0	0	0	0	1	0	0	0	0	38
1	0	1	1	2	2	129	80	M	Detected	WHITE	1041	53.3	175.26	164	0	0	0	1	0	0	1	1	0	0	0	0	1	1	0	0	0	1	0	0	Detected	1	1	0	0	0	0	0	0	1	0	0	1	0	37
1	0	0	0	9	9	138	87	M	Detected	NULL	1470	31.1			0	0	0	1	1	0	0	0	0	0	0	0	0	0	0		0	1	0		Detected	1	1	1	0	0	0	0	0	1	0	0	0	0	37.6
1	0	0	0	7	7	109	69	F	Detected	WHITE	2286	33.3			0	0	0	1	0	0	0	0	0	0	0	0	0	0	0		0	0	0		Detected	1	1	1	1	1	1	1	0	1	1	1	0	0	37.6
1	1	0	1	0	0	153	83	M	Detected	DECLINED	606	29.4	170		0	0	0	0	0	0	0	0	0	1	0	0	0	0	0		0	0	0		Detected	1	1	1	0	0	0	0	0	1	0	0	0	0	37.3
1	0	0	0	5	5	95	52	M	Detected	WHITE	902	25.5	177.8	80.7	0	0	0	0	0	0	0	0	0	0	0	0	0	0	0	0	0	0	0	0	Detected	1	1	1	0	0	0	0	0	1	0	0	1	1	36.8
1	0	0	0	3	3	105	60	M	Detected	WHITE	788				0	0	0	0	0	0	0	1	0	0	0	0	0	0	0		0	0	0		Detected	1	0	1	0	0	0	0	0	1	0	0	0	0	38.1
1	0	0	0	13	13	137	78	M	Detected	ASIAN	801	23.45			0	0	0	1	1	0	0	0	0	0	0	0	0	0	0		0	1	0		Detected	1	0	1	0	0	0	0	0	1	0	0	0	0	37.4
1	1	0	1	2	2	107	59	F	Detected	ASIAN	592		153		1	0	0	1	1	0	0	0	0	0	0	0	0	1	0		0	0	0		Detected	1	1	1	0	0	0	0	0	1	0	0	0	0	36.7
1	1	1	1	4	4	142	72	F	Detected	ASIAN	1006	25.4	170.2	73.7	0	0	0	1	1	0	1	0	0	0	0	0	1	1	0	0	0	0	0	0	Detected	1	0	0	0	0	0	0	0	1	0	0	1	0	37
1	1	1	1	1	1	136	75	F	Detected	ASIAN	276				0	0	0	0	0	0	0	0	0	0	0	0	0	0	0		0	0	0			1	1	0	0	1	0	0	1	1	0	0	0	0	37.6
1	1	0	1	1	1	120	79	M	Detected	ASIAN	1416	23.7	170		0	0	0	1	1	0	0	0	0	0	0	0	1	0	0		0	1	0		Detected	1	1	1	0	0	0	0	0	1	0	0	0	0	36.9
1	0	0	0	14	14	112	66	M	Detected	ASIAN	1390	26.6	170		0	0	0	1	1	0	0	0	0	0	0	0	1	0	0		0	1	0		Detected	1	1	1	0	0	0	1	0	1	0	0	0	1	36.8
0	0	0	0	0	0	123	52	F	Detected	BLACK OR AFRICAN AMERICAN	1249				0	0	0	0	0	0	0	0	0	0	0	1	0	0	0		0	0	0		Detected	1	1	0	0	0	0	0	0	0	0	0	0	0	36.9
1	0	1	1	4	4	104	60	M	Detected	ASIAN	1369				0	0	0	1	1	0	0	0	0	0	0	0	1	0	0		0	1	0		Detected	1	1	1	1	0	0	0	0	0	0	0	0	0	37
1	0	0	0	5	5	125	70	M	Detected	ASIAN	2297	17.4			0	0	0	1	0	0	0	0	0	0	0	0	1	0	0		0	1	0		Detected	1	1	0	0	0	0	0	0	1	0	0	0	0	36.7
1	1	0	1	0	0	113	64	M	Detected	DECLINED	1007	27.8	162	73	0	0	0	0	0	0	0	0	0	0	0	0	0	0	0	0	0	0	0	0	Detected	1	1	1	0	0	0	0	0	1	0	0	0	0	37.4
0	0	0	0	0	0	145	89	M	Detected	WHITE	2358				0	0	0	0	0	0	0	0	0	0	0	0	0	0	0		0	0	0		Detected	1	1	1	0	0	0	0	0	1	0	0	0	0	36.8
1	1	0	1	0	0	115	73	F	Detected	DECLINED	2730				0	0	0	1	0	0	0	0	0	0	0	0	0	0	0		0	0	0		Detected	1	1	1	0	0	0	1	0	0	0	0	1	1	38.2
1	0	0	0	3	3	144	69	F	Detected	OTHER COMBINATIONS NOT DESCRIBED	492	30.6	152.4		0	0	0	1	1	1	0	0	0	0	0	0	0	0	0		0	1	0		Detected	1	1	1	0	0	0	1	0	1	0	0	0	0	36.6
0	0	0	0	0	0	173	87	F	Detected	ASIAN	1252	27			0	0	0	1	0	0	0	0	0	0	0	0	0	1	0		0	1	1		Detected	2	1	1	0	0	0	0	0	1	0	0	1	1	36.9
1	0	0	0	5	5	136	65	M	Detected	BLACK OR AFRICAN AMERICAN	874	43.5	188	144.7	0	0	0	1	0	0	1	0	0	0	0	1	0	1	0	0	0	1	0	0	Detected	1	1	0	0	0	0	1	0	1	0	0	0	0	37
1	1	0	1	1	1	133	83	M	Detected	WHITE	1203	37.6	168		0	0	0	1	0	0	0	0	0	0	0	0	0	0	0		0	1	0		Detected	1	1	1	0	0	0	1	1	1	0	0	0	0	38.1
1	0	0	0	2	2	119	80	M	Detected	NULL	286	21.7			0	0	0	0	0	0	0	0	0	0	0	0	0	0	0	0	0	0	0	0		1	0	1	0	0	0	0	0	1	1	1	0	1	36.6
1	0	0	0	7	7	175	140	M	Detected	BLACK OR AFRICAN AMERICAN	974			59.6	1	0	1	1	0	0	0	0	0	0	0	0	0	1	0	0	0	0	0	0	Detected	1	0	0	0	0	0	0	1	0	0	0	0	0	36.4
1	0	0	0	8	8	114	75	M	Detected	ASIAN	809	22.84			0	0	0	0	0	0	0	1	0	0	0	0	0	0	0		0	0	0		Detected	1	1	0	0	0	0	0	0	0	0	0	0	0	38.4
1	0	0	0	11	11	130	79	M	Detected	ASIAN	977	36.7	188	129.9	0	0	0	1	1	0	0	0	0	0	0	0	1	0	0	0	0	1	0	0	Detected	1	1	1	0	0	0	0	0	1	0	0	0	1	37.1
0	0	0	0	6	6	147	91	M	Detected	BLACK OR AFRICAN AMERICAN	2215	27.6	177.8	87.3	0	0	0	0	0	0	0	0	1	0	0	0	0	0	0	0	0	0	0	0	Detected	1	1	1	1	0	0	0	1	1	0	0	0	1	39.7
1	0	0	0	8	8	138	80	F	Detected	BLACK OR AFRICAN AMERICAN	1601	28.9			0	0	0	1	0	0	0	0	0	1	0	1	0	0	0		0	0	0		Detected	1	1	1	1	1	0	0	0	1	1	0	0	0	38
1	0	0	0	6	6	147	78	M	Detected	DECLINED	2142	30	157		0	0	0	0	0	0	0	0	0	0	0	0	0	0	0		0	0	0		Detected	1	1	1	0	0	0	0	0	1	0	0	0	1	36.8
1	0	1	1	8	8	157	81	M	Detected	ASIAN	255	22.8			0	0	0	1	1	0	0	0	0	0	0	0	0	0	0	0	0	0	0	0		1	0	0	1	0	1	0	0	1	0	0	1	0	36.8
1	0	0	0	2	2	139	93	M	Detected	OTHER COMBINATIONS NOT DESCRIBED	609				0	1	1	1	0	0	0	0	0	0	0	0	0	0	1		0	0	1		Detected	1	0	1	0	0	0	0	0	0	0	0	0	0	38.1
1	0	0	0	4	4	117	78	F	Detected	ASIAN	2741	19.5	152.4	45.3	0	0	0	1	1	0	1	0	0	0	0	0	0	0	0	0	0	1	0	0	Detected	1	0	1	0	0	0	0	0	0	0	0	1	0	36.3
1	0	0	0	2	2	175	114	M	Detected	WHITE	482		167.64		0	0	1	1	1	1	0	0	0	1	0	1	0	0	0		0	0	1		Detected	1	1	1	0	0	0	0	0	1	0	0	0	1	38.4
1	0	0	0	3	3	132	82	M	Detected	NULL	2135	33.6	168		0	0	0	0	0	0	0	0	0	0	0	0	0	0	0		0	0	0		Detected	1	1	1	1	1	0	1	0	1	0	0	0	1	37.7
1	0	0	0	7	7	131	86	F	Detected	ASIAN	2181	21.9	154		0	0	1	1	1	0	0	0	0	0	0	0	0	0	0		0	0	0		Detected	1	0	1	0	0	0	0	0	0	0	0	0	0	37
1	0	0	0	15	15	105	62	M	Detected	ASIAN	470	19.2	167.6		0	0	0	0	0	0	0	1	0	0	0	0	0	1	0		0	0	0		Detected	2	0	0	0	0	0	0	0	0	0	0	1	0	36.5
1	0	0	0	3	3	144	80	F	Detected	BLACK OR AFRICAN AMERICAN	1815				1	0	1	1	0	0	1	0	0	1	0	0	0	1	0		0	1	0		Detected	1	1	1	0	0	0	1	0	1	0	0	0	1	36.6
1	0	0	0	8	8	114	79	M	Detected	NULL	473	26.1	170.2		0	0	0	0	0	0	0	0	0	0	0	0	0	0	0		0	0	0		Detected	1	1	1	0	0	0	0	0	0	0	0	0	0	37.4
1	1	0	1	0	0	74	39	F	Detected	ASIAN	2034				0	0	0	0	1	0	0	0	0	0	0	0	1	0	0		0	0	0		Detected	1	1	1	0	0	0	1	0	1	0	0	0	0	36.5
1	1	0	1	0	0	149	92	M	Detected	WHITE	611		185.4		0	0	0	0	0	0	0	0	0	0	0	1	0	0	0		0	0	0		Detected	1	1	1	0	0	0	0	0	1	0	0	0	0	38
1	1	0	1	3	3	117	68	M	Detected	ASIAN	1602	24.4			0	0	0	1	0	0	1	0	0	0	0	0	0	1	0		0	1	0		Detected	1	1	1	1	1	1	1	0	1	0	0	0	1	37.5
1	0	0	0	13	13	147	73	F	Detected	ASHKENAZI JEWISH	2056	33.8	157.5		1	0	0	0	0	0	0	0	0	0	0	0	0	0	1		0	0	1		Detected	1	1	1	0	0	0	0	0	1	0	0	0	0	37.2
1	1	1	1	0	0	113	59	M	Detected	OTHER COMBINATIONS NOT DESCRIBED	740	24.2			0	0	0	1	0	0	0	1	0	0	0	0	0	0	0		0	0	0		Detected	1	1	1	0	0	0	0	0	1	0	0	0	0	37.5
1	0	1	1	6	6	121	70	M	Detected	WHITE	1047	34	167	95	0	0	0	1	0	0	1	0	0	0	0	0	1	1	0	0	0	1	0	0	Detected	1	0	1	0	0	0	0	0	0	0	0	1	0	39
1	1	0	1	16	16	130	77	M	Detected	WHITE	2558	29.2			1	0	0	1	0	0	1	0	0	0	0	1	0	1	0	0	0	1	0	0		1	1	1	1	0	0	0	0	0	0	0	1	0	36.5
0	0	0	0	1	1	164	98	F	Detected	WHITE	313	32			0	0	0	1	1	1	1	0	0	0	0	1	1	1	0		1	1	0		Detected	1	1	1	0	1	0	1	1	1	0	0	0	0	37.1
1	0	0	0	5	5	112	71	F	Detected	WHITE	2323	25.2			0	0	0	0	0	0	0	0	0	0	0	0	0	0	0		0	0	0		Detected	1	1	0	0	0	0	0	0	0	0	0	0	0	36.9
1	0	0	0	4	4	115	70	M	Detected	WHITE	2324				0	0	0	0	0	0	1	0	1	0	0	0	1	0	0		0	1	0		Detected	1	1	1	0	0	0	0	0	0	0	0	0	1	37.3
1	1	0	1	0	0	167	68	M	Detected	WHITE	2136	26	172		0	0	0	1	0	0	0	0	0	0	0	1	1	0	0		0	1	0		Detected	1	1	1	1	0	0	0	0	1	0	0	0	1	38
1	1	0	1	5	5	181	71	F	Detected	OTHER COMBINATIONS NOT DESCRIBED	1666				0	1	1	1	1	0	0	0	0	0	0	0	0	1	0		0	1	1		Detected	1	1	0	0	0	0	1	0	0	0	0	0	0	39.6
1	1	0	1	3	3	108	72	M	Detected	DECLINED	617		183		0	0	0	0	0	0	0	0	0	0	0	0	0	0	0		0	0	0		Detected	1	1	1	0	1	1	1	0	1	0	0	1	1	36.7
1	0	0	0	4	4	147	87	M	Detected	OTHER COMBINATIONS NOT DESCRIBED	1242	19.7			0	0	0	0	1	1	0	0	0	1	0	0	0	0	0		0	1	0		Detected	1	1	0	0	0	0	0	0	1	0	0	0	1	37
1	0	0	0	11	11	112	63	M	Detected	WHITE	1777	22.2	177.5	70	0	0	0	0	0	0	1	0	0	0	0	0	1	1	0	0	0	1	0	1	Detected	4	1	1	0	0	0	0	0	0	0	0	1	0	39.2
1	0	0	0	6	6	143	73	M	Detected	WHITE	2306				0	0	0	1	1	0	0	0	0	0	0	0	0	1	0		0	1	0		Detected	1	1	0	0	0	0	0	0	1	0	0	1	0	36.4
1	0	0	0	5	5	125	74	M	Detected	WHITE	2137	31	172		0	0	0	0	0	0	0	1	0	0	0	0	0	1	1		1	1	0		Detected	2	1	1	0	1	0	1	0	1	0	0	0	1	37
1	1	1	1	6	6	138	73	M	Detected	BLACK OR AFRICAN AMERICAN	1269	29			1	0	1	1	1	0	1	0	0	0	0	0	0	1	0		0	0	0		Detected	1	1	1	0	0	0	0	0	1	0	0	0	0	37
1	0	1	1	4	4	124	84	F	Detected	WHITE	1376	25.3	152.4		0	0	0	1	0	0	0	0	0	0	0	0	0	1	0		0	0	0		Detected	1	1	1	0	0	0	0	0	0	0	0	0	0	38.6
1	0	0	0	6	6	109	66	M	Detected	WHITE	2327	26.7			0	0	0	0	0	0	0	0	0	0	0	0	0	0	0		0	1	0		Detected	1	1	0	0	0	0	0	0	0	0	0	0	0	36.8
1	1	0	1	3	3	135	82	M	Detected	OTHER COMBINATIONS NOT DESCRIBED	2198	37	164		0	0	0	1	1	1	0	0	0	1	0	0	0	0	0		0	0	0		Detected	1	1	1	1	1	0	0	0	1	1	1	0	1	37.1
1	1	0	1	3	3	117	86	M	Detected	DECLINED	1670				0	0	1	0	1	0	0	0	0	0	0	0	0	0	0		0	0	0		Detected	1	1	1	0	0	0	0	0	0	0	0	0	0	37.1
1	0	1	1	6	6	174	79	M	Detected	WHITE	2200	22.1	170.2	57.4	0	0	0	1	1	0	1	0	0	0	0	0	1	0	0	0	0	0	0	0	Detected	1	1	1	1	1	0	0	0	1	0	0	1	1	39.3
1	0	0	0	7	7	122	68	M	Detected	DECLINED	1273	24.3			0	0	0	0	0	0	0	0	0	1	0	0	0	0	0		0	1	0		Detected	1	1	1	0	0	0	1	0	0	0	0	1	0	36.7
1	0	0	0	13	13	109	70	M	Detected	WHITE	317	30			0	0	0	0	1	0	0	1	0	0	0	0	0	1	1		1	0	0		Detected	1	1	1	1	0	0	0	0	0	0	0	0	1	39.5
1	1	0	1	0	0	110	65	M	Detected	WHITE	1066				0	0	0	1	0	1	0	0	0	1	0	0	0	0	0		0	0	0		Detected	1	1	0	0	0	0	0	0	0	0	0	0	0	36.4
1	0	0	0	10	10	156	73	F	Detected	OTHER COMBINATIONS NOT DESCRIBED	1236	19.4	158		0	0	0	1	0	0	0	1	0	0	0	1	0	0	1		0	0	0		Detected	1	1	1	0	0	0	0	0	0	0	0	0	0	39.5
1	1	1	1	0	0	106	76	M	Detected	WHITE	2663	23.6	177.8	74.8	0	0	0	0	0	0	0	0	0	0	0	0	0	0	1	1	0	0	1	0	Detected	1	1	0	0	0	0	0	0	0	0	0	1	0	36.8
1	1	0	1	3	3	139	71	M	Detected	OTHER COMBINATIONS NOT DESCRIBED	2331	23.2			1	1	1	1	0	0	0	0	0	0	0	0	0	0	0		0	0	1		Detected	1	1	0	0	0	0	1	0	1	0	0	0	0	37
0	0	0	0	1	1	127	75	M	Detected	OTHER COMBINATIONS NOT DESCRIBED	2332	21			0	0	0	0	1	0	0	0	0	0	0	0	1	0	0		0	1	0		Detected	1	0	1	0	1	0	0	0	1	0	0	0	1	36.8
1	0	0	0	4	4	124	79	M	Detected	OTHER COMBINATIONS NOT DESCRIBED	2139	21	172		0	0	0	0	1	0	0	0	0	0	0	0	0	0	1		1	0	0		Detected	1	1	1	1	0	0	0	0	1	0	0	0	1	37.1
1	1	0	1	1	1	113	54	F	Detected	WHITE	899			47	1	0	1	1	0	0	1	0	0	0	0	0	0	1	0	0	0	1	0	0	Detected	1	1	1	0	0	0	0	0	1	0	0	1	0	37.2
1	0	0	0	13	13	116	55	M	Detected	OTHER COMBINATIONS NOT DESCRIBED	1237	33.1	177.8		0	0	0	1	1	0	0	0	0	0	0	0	0	0	0		0	1	0		Detected	1	1	1	0	0	0	0	0	1	0	0	0	1	36.8
1	0	0	0	11	11	110	73	F	Detected	OTHER COMBINATIONS NOT DESCRIBED	794	33.98			0	0	0	0	0	0	0	0	0	0	0	0	0	0	0		0	0	0		Detected	2	1	1	0	0	0	0	0	1	0	0	0	0	37.1
1	1	0	1	0	0	115	90	M	Detected	WHITE	1671				0	1	1	1	1	1	0	0	0	0	0	0	0	0	0		0	1	0		Detected	2	1	0	0	0	0	0	0	1	0	0	0	0	36.5
1	0	1	1	15	15	127	77	M	Detected	WHITE	1076				0	0	0	0	0	0	0	0	0	1	0	0	0	0	0		0	0	0		Detected	1	1	1	0	0	0	0	0	1	0	0	1	0	37.3
1	1	0	1	4	4	146	76	M	Detected	WHITE	1763	32.4	157.5	80.4	0	0	0	1	0	1	0	1	0	0	0	0	1	0	1	1	0	0	1	0	Detected	1	0	1	0	0	0	0	0	1	0	0	0	1	37.2
1	0	0	0	7	7	128	66	M	Detected	OTHER COMBINATIONS NOT DESCRIBED	2566	20.7			1	0	1	1	1	0	1	1	0	0	0	0	0	0	0		0	0	0			1	0	1	0	0	0	0	0	1	0	0	0	0	38.3
1	0	0	0	6	6	114	80	M	Detected	ASIAN	2345				0	0	0	1	1	0	0	0	0	0	0	0	0	0	0		0	1	0		Detected	1	0	0	0	0	0	0	0	0	0	0	0	0	36.7
1	0	1	1	3	3	98	63	M	Detected	WHITE	1693				0	0	0	1	0	1	1	1	0	0	0	0	0	0	0		0	0	0		Detected	1	1	0	0	0	0	0	0	0	0	0	0	0	36.9
1	0	0	0	10	10	105	62	M	Detected	NULL	1130				0	0	0	0	1	0	0	0	0	0	0	0	1	0	0		0	0	0		Detected	1	1	0	0	0	0	0	0	0	0	0	0	0	37.2
1	0	0	0	23	23	132	85	M	Detected	NULL	280				0	0	0	0	0	0	0	0	0	0	0	0	0	0	0		0	0	0			1	0	1	0	0	0	0	0	1	0	0	0	0	39.2
1	0	0	0	5	5	85	50	M	Detected	WHITE	2731	34.5			0	0	0	1	1	0	1	0	0	0	0	0	0	0	0		0	1	0		Detected	1	0	0	0	0	0	0	0	0	0	0	0	0	36.7
1	0	0	0	1	1	122	76	M	Detected	WHITE	2141	29	162		0	0	0	1	0	0	0	1	0	0	0	0	0	0	0		0	0	0		Detected	1	0	0	0	0	0	0	0	1	0	0	1	1	37.2
1	0	0	0	2	2	114	81	M	Detected	DECLINED	329	19			0	0	0	0	0	0	0	0	0	0	0	0	0	0	0		0	0	0		Detected	1	1	1	0	0	0	0	0	1	0	0	0	0	36.6
1	0	0	0	4	4	108	78	F	Detected	OTHER COMBINATIONS NOT DESCRIBED	2732	43.7			0	0	0	0	0	0	0	0	0	0	0	0	0	0	0		0	0	0		Detected	1	0	0	0	0	0	0	0	0	0	0	0	0	36.1
1	0	0	0	20	20	190	93	M	Detected	BLACK OR AFRICAN AMERICAN	328	34			1	0	0	1	1	0	1	0	0	0	0	0	0	1	0		0	1	0		Detected	1	1	1	0	1	1	0	0	0	0	0	1	1	38.9
1	1	0	1	0	0	72	44	F	Detected	OTHER COMBINATIONS NOT DESCRIBED	1862	15.7			0	0	0	0	1	0	0	0	0	0	0	0	0	0	0		0	0	0		Detected	1	1	1	1	1	1	1	1	0	0	0	0	1	36.3
1	0	0	0	17	17	121	90	F	Detected	WHITE	1766	32.5	157.5	80.7	0	0	0	0	0	0	0	0	0	1	0	0	0	0	0	0	0	0	0	1	Detected	1	1	1	0	0	0	0	0	1	0	0	0	0	37.3
1	0	0	0	3	3	125	77	F	Detected	WHITE	2350	29.3			0	0	0	1	1	0	0	0	0	0	0	0	0	0	0		0	1	0		Detected	1	1	1	1	1	0	1	0	1	0	0	0	1	37.7
1	0	0	0	5	5	148	81	M	Detected	WHITE	2143	37.2	158		0	1	1	1	1	0	1	0	0	0	0	1	1	1	1		0	1	0		Detected	1	1	1	0	0	0	0	0	1	0	0	0	1	37
0	0	1	1	7	7	159	80	M	Detected	WHITE	2739	17.1	177.8	54.1	0	0	1	1	0	0	1	0	0	0	0	0	0	0	0	0	0	1	0	0	Detected	1	0	0	1	0	0	0	0	1	0	0	1	0	36.9
1	1	1	1	1	1	109	68	M	Detected	BLACK OR AFRICAN AMERICAN	898	37.4	190.5	136.08	0	0	0	1	1	0	0	0	0	1	0	0	1	0	0	0	0	1	0	0	Detected	1	1	1	1	1	0	1	1	1	0	0	0	0	38
1	0	0	0	0	0	143	83	F	Detected	BLACK OR AFRICAN AMERICAN	646				0	0	1	1	1	0	0	0	0	1	0	0	0	1	0		0	0	0		Detected	1	1	1	1	1	1	1	1	1	1	1	0	0	37.1
1	0	0	0	2	2	150	82	M	Detected	WHITE	1353	28.8	185.4		0	0	0	1	1	0	1	0	0	0	0	0	1	0	0		0	1	0		Detected	1	1	1	1	1	0	1	0	1	0	0	0	0	38.5
1	0	0	0	2	2	168	97	M	Detected	DECLINED	2351	32.3			1	0	0	1	0	0	0	0	0	0	0	0	0	0	0		0	0	0		Detected	1	1	1	1	1	0	1	0	1	1	0	0	0	38.1
1	1	0	1	4	4	119	74	M	Detected	WHITE	1814				0	0	0	0	0	0	1	0	0	0	0	0	0	1	0		0	1	0		Detected	1	1	1	0	0	0	0	0	1	0	0	0	0	39.4
1	0	0	0	21	21	144	93	M	Detected	ASIAN	1135				0	0	0	1	0	0	0	1	0	0	0	0	1	0	0		0	0	0		Detected	1	0	1	0	0	0	0	0	0	0	0	1	0	37.4
1	0	1	1	4	4	157	55	M	Detected	WHITE	1136				1	0	0	0	0	0	0	0	0	0	0	0	0	1	0		0	1	0		Detected	1	0	1	0	0	0	0	0	1	0	0	1	0	37.7
1	0	0	0	9	9	90	67	F	Detected	WHITE	337	23			0	1	0	0	0	0	0	1	0	0	1	0	0	0	1		0	0	0		Detected	1	1	1	0	0	0	0	0	0	0	0	0	0	37
1	0	1	1	7	7	90	75	M	Detected	WHITE	1821				0	0	0	0	0	0	1	0	0	0	0	0	0	0	0		0	0	0		Detected	2	1	1	0	0	0	0	0	0	0	0	0	0	36.9
1	0	0	0	16	16	136	85	M	Detected	ASIAN	339				0	0	0	1	1	0	1	0	0	0	0	1	1	0	0		0	1	0		Detected	1	1	1	0	0	0	1	0	1	0	0	0	0	37
1	0	0	0	1	1	151	99	M	Detected	OTHER COMBINATIONS NOT DESCRIBED	1822				0	0	1	0	1	0	1	0	0	1	0	1	0	0	0		0	1	0		Detected	1	0	0	0	0	0	0	0	0	0	0	0	0	36.5
1	0	0	0	7	7	147	79	M	Detected	DECLINED	2352	22.4			0	0	0	1	0	0	0	0	0	0	0	0	0	0	0		0	0	0		Detected	1	0	0	1	1	0	0	1	0	0	0	0	0	37.2
1	0	0	0	13	13	93	67	F	Detected	BLACK OR AFRICAN AMERICAN	462	37.1	167.6		0	0	0	0	0	0	0	0	0	0	0	0	0	0	0		0	0	0		Detected	1	1	0	0	0	0	1	0	0	0	0	0	0	36.8
1	1	0	1	0	0	200	111	M	Detected	ASIAN	1824				0	0	0	0	0	0	1	1	0	1	0	0	0	0	0		0	1	0		Detected	3	1	0	0	0	0	0	0	1	0	0	0	0	38.5
1	1	0	1	0	0	116	83	M	Detected	OTHER COMBINATIONS NOT DESCRIBED	1364	32.2	165.1		0	0	0	1	1	0	0	0	0	0	0	0	1	0	0		0	1	0		Detected	1	0	0	0	0	0	0	0	1	0	0	0	0	36.6
1	1	1	1	0	0	122	71	M	Detected	BLACK OR AFRICAN AMERICAN	1715	30.2			0	1	1	1	1	0	0	0	0	0	0	0	0	0	0		0	1	1		Detected	2	1	1	0	0	0	1	0	0	0	0	0	0	36.2
1	0	0	0	5	5	165	109	M	Detected	BLACK OR AFRICAN AMERICAN	479	17.8	170.2		0	0	1	1	0	0	1	0	0	0	0	0	0	0	0		0	0	0		Detected	1	1	0	0	1	1	0	0	1	0	0	0	0	36.6
1	0	0	0	21	21	150	84	F	Detected	WHITE	467	19.3	157.5		0	0	0	1	0	0	1	0	0	0	0	0	0	1	0		0	1	0		Detected	1	0	1	0	0	0	0	0	1	0	0	0	0	36.7
1	1	0	1	0	0	138	83	F	Detected	OTHER COMBINATIONS NOT DESCRIBED	1370				0	0	0	0	0	0	0	0	0	0	0	0	0	0	0		0	0	0		Detected	1	1	1	0	0	0	0	0	1	0	0	0	1	36.8
1	0	0	0	4	4	157	65	M	Detected	WHITE	1832				0	0	0	0	0	0	1	0	0	0	0	1	0	0	0		0	0	0		Detected	1	0	1	0	0	0	0	0	0	0	0	1	0	38.2
1	0	0	0	3	3	141	84	F	Detected	WHITE	2379	24.9			1	0	0	0	1	0	0	1	0	0	0	0	0	1	0		0	0	0		Detected	1	0	1	0	1	1	0	0	1	0	0	0	0	38.9
1	0	0	0	1	1	106	65	F	Detected	DECLINED	2594	22.3			0	0	0	0	0	0	0	0	0	0	0	0	0	0	0		0	0	0			1	1	1	1	1	0	1	0	1	0	0	0	0	38
0	0	0	0	1	1	91	62	M	Detected	WHITE	2355	22.7			0	0	0	0	0	0	0	0	0	0	0	0	0	0	0		0	0	0		Detected	1	1	1	1	1	0	0	0	1	0	0	0	0	36.5
1	0	0	0	6	6	114	61	F	Detected	OTHER COMBINATIONS NOT DESCRIBED	1151	23.5			0	0	0	1	1	0	0	1	0	0	0	0	0	0	0		0	1	0		Detected	1	1	0	0	1	1	0	0	0	0	0	0	0	37
1	0	0	0	3	3	166	89	M	Detected	OTHER COMBINATIONS NOT DESCRIBED	1373	19.8	167		0	0	1	1	1	0	0	0	0	0	0	0	0	0	0		0	0	0		Detected	1	1	1	0	1	1	1	0	1	0	0	0	0	37.6
1	0	0	0	14	14	112	80	M	Detected	NAT.HAWAIIAN/OTH.PACIFIC ISLAND	342				0	0	0	1	0	0	0	0	0	0	0	0	0	0	0		0	0	0		Detected	1	1	1	0	0	0	1	0	1	0	0	0	0	39
1	0	0	0	3	3	128	70	F	Detected	DECLINED	344	28	1.549		0	0	0	1	0	0	0	1	0	0	0	0	0	0	0		0	1	0		Detected	1	0	0	1	0	0	0	0	0	0	0	1	0	36.6
1	1	0	1	0	0	149	72	M	Detected	OTHER COMBINATIONS NOT DESCRIBED	650				0	0	0	1	1	0	1	0	0	0	0	0	0	0	0		0	1	0		Detected	1	1	1	0	0	1	1	0	1	0	0	0	0	36.7
0	0	0	0	1	1	168	122	F	Detected	WHITE	1434	53.2	162.5		0	0	0	1	1	0	0	0	0	0	0	0	0	0	0		0	0	0		Detected	1	1	1	0	0	1	1	0	1	0	0	0	0	38.3
1	0	0	0	3	3	157	75	M	Detected	OTHER COMBINATIONS NOT DESCRIBED	2510	35.1			0	0	0	0	1	0	0	0	0	1	0	0	0	1	0		0	1	0			1	1	1	0	0	0	0	0	0	0	0	0	0	37.1
1	1	0	1	0	0	165	78	F	Detected	WHITE	670		162		0	0	0	1	0	0	0	0	0	0	0	1	0	0	0		0	0	0		Detected	1	1	1	0	0	0	0	0	1	0	0	0	0	36
1	0	0	0	1	1	157	79	M	Detected	BLACK OR AFRICAN AMERICAN	922	26.7	175.3	82.2	0	0	1	1	1	0	0	1	0	0	0	0	1	0	1	1	0	1	0	0	Detected	1	1	0	1	0	0	1	1	1	0	0	0	1	37.1
1	1	0	1	1	1	115	77	M	Detected	OTHER COMBINATIONS NOT DESCRIBED	763	23.5			0	0	0	1	0	0	0	0	0	0	0	0	0	0	0		0	0	0		Detected	1	1	0	1	0	0	1	1	1	0	0	0	0	37
1	0	0	0	2	2	233	65	F	Detected	BLACK OR AFRICAN AMERICAN	502	24.9	172.7		0	0	0	1	1	0	0	0	0	0	0	0	0	0	0		0	0	0		Detected	1	0	0	0	0	0	1	0	0	0	0	1	0	37.1
1	0	0	0	7	7	119	74	F	Detected	WHITE	999	24.4	157.5	60.7	0	0	0	1	0	0	0	0	0	0	0	0	0	0	0	0	0	0	0	1	Detected	1	0	0	1	0	0	0	0	1	0	0	1	1	36.9
1	0	0	0	6	6	104	67	M	Detected	BLACK OR AFRICAN AMERICAN	931	23.5	180.3	76.5	0	0	0	1	1	0	0	0	0	1	0	0	0	0	0	0	0	1	0	0	Detected	1	1	0	1	0	0	0	0	0	0	0	0	1	37.1
0	0	0	0	5	5	110	66	M	Detected	WHITE	2216	32.8	175.2	100.9	0	0	0	0	0	0	1	0	0	0	0	1	0	0	0	0	0	0	0	0	Detected	1	0	1	0	0	0	0	0	0	0	0	0	0	38.9
0	0	0	0	3	3	115	68	M	Detected	WHITE	2673				0	0	0	0	0	0	0	0	0	0	0	0	0	0	0	0	0	1	0	0	Detected	1	1	1	0	0	0	0	0	1	0	0	0	1	37.2
1	0	0	0	11	11	129	85	F	Detected	OTHER COMBINATIONS NOT DESCRIBED	2672	24.6	160	63	1	0	1	1	1	0	1	1	0	0	0	0	0	1	0	0	0	1	0	0	Detected	1	0	1	0	0	0	0	0	0	0	0	0	0	36.7
1	0	0	0	2	2	93	61	M	Detected	OTHER COMBINATIONS NOT DESCRIBED	940	20.4	170	59	0	1	1	0	0	0	0	1	0	0	0	0	0	0	1	1	0	0	0	1	Detected	1	0	1	1	0	0	1	0	1	0	0	0	1	36.8
1	0	0	0	3	3	118	78	M	Detected	ASIAN	491	25.1	170		0	0	0	0	0	0	0	0	0	0	0	0	0	0	0		0	0	0		Detected	1	0	1	0	0	0	0	0	1	0	0	0	1	36.8
1	0	0	0	9	9	132	83	M	Detected	WHITE	607				0	0	0	1	0	0	0	0	0	0	0	0	0	0	0		0	0	0		Detected	1	0	1	0	0	0	0	0	0	0	0	1	0	37.1
1	0	0	0	7	7	153	95	F	Detected	WHITE	2363	40.4			0	0	0	0	1	0	1	1	0	1	0	0	0	1	0		0	1	0		Detected	1	1	0	0	0	0	0	0	0	0	0	1	0	36.5
1	0	0	0	20	20	113	76	M	Detected	WHITE	1910				0	0	0	1	1	0	1	0	0	0	0	0	0	1	0		0	1	0		Detected	1	1	1	0	0	0	0	0	1	0	0	0	0	39
1	0	0	0	1	1	139	94	F	Detected	BLACK OR AFRICAN AMERICAN	1398	29.2	160		0	0	0	1	0	0	0	0	0	1	0	0	0	0	0		0	0	0		Detected	1	1	1	0	1	0	1	1	1	0	0	0	1	37.6
1	0	0	0	4	4	132	76	M	Detected	WHITE	2364	35.9			1	0	0	1	0	0	0	0	0	0	0	0	0	1	0		0	0	0		Detected	1	0	1	0	0	0	0	0	0	0	0	0	0	39.2
1	0	0	0	3	3	120	80	F	Detected	BLACK OR AFRICAN AMERICAN	493	38.5	172.72		0	0	0	1	1	0	0	0	0	1	0	0	0	0	0		0	0	0		Detected	1	1	1	0	0	0	0	0	1	0	0	0	0	36.4
1	1	1	1	0	0	190	78	M	Detected	OTHER COMBINATIONS NOT DESCRIBED	944	22.6	180.3	73.5	1	0	1	1	1	0	1	0	0	0	0	0	1	1	0	0	0	1	0	0	Detected	1	1	1	0	0	0	0	0	1	0	0	0	1	38.1
1	0	0	0	5	5	101	62	F	Detected	ASIAN	494	22.4	167.64		0	0	0	0	0	0	0	0	0	0	0	0	0	0	0		0	0	0		Detected	1	1	1	0	0	0	0	0	1	0	0	0	0	37.1
1	0	0	0	8	8	101	59	F	Detected	OTHER COMBINATIONS NOT DESCRIBED	2676	24.4	154.94	58.7	0	0	0	0	0	0	0	0	0	0	0	0	0	0	0	0	0	0	0	0	Detected	1	1	0	1	0	0	1	0	1	0	0	0	1	36.8
1	0	0	0	3	3	132	70	M	Detected	OTHER COMBINATIONS NOT DESCRIBED	2203	30.1	177.8	95.25	0	0	0	1	1	0	1	0	1	0	0	0	0	0	0	0	0	1	0	0	Detected	1	1	0	1	1	1	1	1	1	0	0	1	1	36.6
1	0	0	0	9	9	122	78	M	Detected	ASIAN	353				0	0	0	1	0	0	0	0	0	0	0	0	0	0	0		0	0	0		Detected	1	1	1	1	1	0	0	0	1	0	0	0	1	37.6
1	0	0	0	1	1	137	80	M	Detected	DECLINED	2369	28.8			0	0	0	1	1	0	0	0	0	1	0	0	0	0	0		1	1	0		Detected	1	1	1	1	0	0	0	0	1	1	1	0	0	36.8
1	0	0	0	2	2	128	65	F	Detected	DECLINED	2679	41.9	147	90.7	0	0	0	0	0	0	0	0	0	0	0	0	0	0	0	0	0	0	0	0	Detected	1	1	0	0	0	0	1	0	1	0	1	0	0	37.8
0	0	0	0	5	5	126	78	F	Detected	DECLINED	371				0	0	0	0	0	0	0	0	0	0	0	0	0	0	0		0	0	0		Detected	1	0	1	0	0	0	0	0	0	0	0	0	1	36
0	0	0	0	0	0	179	117	M	Detected	BLACK OR AFRICAN AMERICAN	2131	67	190.5		0	0	0	1	0	0	0	0	0	0	0	0	0	0	0		0	0	0		Detected	1	1	1	0	0	0	1	0	1	1	1	0	0	37.8
1	1	0	1	1	1	118	61	M	Detected	OTHER COMBINATIONS NOT DESCRIBED	1399	26.2	157.5		0	0	0	1	0	0	1	0	0	0	0	0	1	0	0		0	1	0		Detected	1	1	1	0	0	0	1	0	1	0	0	0	1	37.9
1	0	0	0	1	1	109	67	M	Detected	DECLINED	873	31.2	190.5	113.4	0	0	0	0	0	0	0	0	0	1	0	0	0	0	0	0	0	0	0	0	Detected	1	0	1	0	0	0	1	0	1	0	0	0	0	36.6
1	0	0	0	2	2	100	66	M	Detected	OTHER COMBINATIONS NOT DESCRIBED	2184	26	180		0	0	1	1	0	0	0	0	0	0	0	0	0	0	0		0	0	0		Detected	1	1	1	0	0	0	0	0	1	0	0	0	1	37.7
1	0	0	0	5	5	129	118	M	Detected	DECLINED	357				0	0	0	1	1	0	0	0	0	0	0	1	1	1	0		0	1	0		Detected	1	1	1	0	0	0	0	0	1	0	0	0	0	38
1	0	0	0	3	3	124	77	M	Detected	OTHER COMBINATIONS NOT DESCRIBED	2372	23.7			0	0	0	1	0	0	0	0	0	0	0	0	0	0	0		0	0	0		Detected	1	0	1	0	0	0	0	0	1	0	0	0	0	36.8
0	0	0	0	0	0	100	60	F	Detected	OTHER COMBINATIONS NOT DESCRIBED	373				0	0	0	0	0	0	0	0	0	1	0	0	0	0	0		0	0	0		Detected	1	0	1	0	0	0	0	0	1	0	0	0	0	38
1	0	0	0	8	8	141	79	M	Detected	DECLINED	2373	45.7			0	0	0	1	0	1	0	0	0	1	0	0	0	0	0		0	1	0		Detected	1	1	1	0	0	0	0	0	1	0	0	0	0	37.5
1	0	0	0	2	2	141	90	F	Detected	DECLINED	955	26.87	169	76.658	0	0	0	0	0	0	0	0	0	0	0	0	0	0	0	0	0	0	0	0	Detected	1	0	0	0	0	0	0	0	0	0	0	0	0	37
1	0	0	0	8	8	133	82	M	Detected	DECLINED	2376	20.7			0	0	0	0	0	0	0	0	0	0	0	0	0	0	0		0	0	0		Detected	1	1	1	1	0	0	1	0	1	0	0	0	0	36.9
1	0	0	0	9	9	105	72	M	Detected	BLACK OR AFRICAN AMERICAN	374				0	0	1	0	1	0	0	0	0	0	0	0	0	0	0		0	0	0		Detected	1	1	1	0	0	0	0	0	0	0	0	0	1	37
1	1	0	1	1	1	147	87	M	Detected	WHITE	247	17.9			0	0	0	0	0	0	0	0	0	0	0	0	0	0	0	0	0	0	0	0		1	1	1	0	0	0	0	0	0	0	0	0	1	38.1
1	0	1	1	4	4	127	64	F	Detected	WHITE	1265				1	0	1	1	0	0	1	0	0	0	0	1	0	0	0		0	0	0		Detected	1	1	1	0	0	0	0	0	1	1	0	1	0	37
1	0	0	0	2	2	146	95	M	Detected	DECLINED	2433	28.9	170.2		0	0	0	1	0	0	0	0	0	1	0	0	0	0	0		0	0	0		Detected	2	1	0	1	1	0	1	0	1	0	0	0	1	37.5
1	0	0	0	13	13	137	44	M	Detected	ASIAN	506	21.7	178		1	0	1	0	0	0	1	0	0	0	0	0	0	1	0		0	0	0		Detected	1	1	0	0	0	0	1	0	1	0	0	0	0	36.5
1	0	0	0	15	15	126	59	F	Detected	WHITE	1944	18			0	0	0	1	1	0	0	0	0	0	0	0	0	0	0		0	0	0		Detected	3	1	1	1	1	1	1	0	1	0	0	0	0	37.3
1	0	1	1	4	4	131	80	F	Detected	WHITE	2722				0	0	0	1	0	0	1	0	0	0	0	0	0	0	0	0	0	0	0	0	Detected	1	0	1	0	0	0	0	0	0	0	0	1	0	39.4
1	0	0	0	5	5	145	70	F	Detected	WHITE	377				0	0	0	1	0	0	0	0	0	0	0	0	0	0	0		0	0	0		Detected	1	1	1	0	0	0	0	0	1	0	0	0	0	39
1	0	1	1	4	4	154	74	F	Detected	WHITE	880				0	0	0	1	0	0	0	1	0	0	0	1	0	0	0	0	0	0	0	0	Detected	1	1	0	0	0	0	0	0	0	0	0	1	0	36.7
1	0	0	0	4	4	102	65	F	Detected	ASIAN	362	26			0	0	0	0	0	0	0	0	0	0	0	1	0	0	0		0	0	0		Detected	1	1	1	1	1	1	0	0	1	1	1	0	1	38
1	0	1	1	5	5	56	35	M	Detected	WHITE	2693	24.5	182.9	82	0	0	1	1	0	0	1	0	0	0	0	0	1	1	0	0	0	1	0	0	Detected	1	1	0	0	0	0	1	0	1	0	0	0	1	38.2
1	0	0	0	12	12	123	69	M	Detected	OTHER COMBINATIONS NOT DESCRIBED	1407				0	0	0	0	0	0	0	0	0	0	0	1	0	1	0		0	0	0		Detected	2	0	1	0	0	0	0	0	0	0	0	0	1	38.1
1	0	1	1	8	8	103	61	M	Detected	WHITE	2004				0	0	1	1	0	0	1	1	0	0	0	0	0	1	0		0	0	0		Detected	1	1	1	0	0	0	0	0	1	0	0	1	0	36.6
1	0	0	0	6	6	114	76	M	Detected	OTHER COMBINATIONS NOT DESCRIBED	2005				0	0	0	0	0	0	0	0	1	1	0	0	0	0	0		0	0	1		Detected	1	1	1	0	0	0	0	0	0	0	0	0	1	37.8
1	0	1	1	1	1	134	93	M	Detected	ASIAN	718	13.4			0	0	0	1	0	0	0	0	0	0	0	1	0	0	0		0	0	0		Detected	1	1	0	1	0	0	0	0	0	0	0	0	0	36.3
1	0	0	0	3	3	132	83	M	Detected	NULL	2439	27.9	167		0	0	0	0	0	0	0	0	0	0	0	0	0	0	0		0	0	0		Detected	1	1	0	0	0	0	0	0	1	0	0	0	0	36.8
1	0	0	0	4	4	88	55	F	Detected	WHITE	1668				0	0	0	0	0	0	0	1	0	0	0	0	0	0	0		0	1	0		Detected	1	0	0	0	1	0	1	1	0	0	0	0	0	37
1	0	0	0	4	4	110	78	M	Detected	OTHER COMBINATIONS NOT DESCRIBED	511	35.7	167		0	0	0	0	0	0	0	0	0	0	0	1	0	0	0		0	0	0		Detected	1	0	1	1	0	0	1	0	0	0	0	0	0	38.5
0	0	0	0	1	1	161	100	M	Detected	WHITE	2388	26.2			0	0	0	0	0	0	0	0	0	0	0	0	0	0	0		0	0	0		Detected	1	1	1	0	0	0	0	0	1	0	0	0	0	36.8
1	0	0	0	9	9	160	81	M	Detected	BLACK OR AFRICAN AMERICAN	1410	24.7	178		0	0	1	1	0	0	0	0	0	0	0	0	1	0	0		0	0	0		Detected	2	0	1	0	1	0	0	0	1	0	0	0	1	37.1
1	0	0	0	11	11	134	91	F	Detected	OTHER COMBINATIONS NOT DESCRIBED	2015				0	0	0	0	0	0	0	0	0	0	0	0	0	0	0		0	0	0		Detected	1	1	1	0	0	0	0	0	0	0	0	0	1	37.2
1	1	1	1	0	0	160	97	F	Detected	BLACK OR AFRICAN AMERICAN	1792	30.1	165	82	0	0	1	1	0	0	0	1	0	0	0	0	0	0	1	1	0	1	1	0	Detected	1	1	0	0	0	0	0	0	0	0	0	0	0	36.9
1	1	0	1	0	0	189	107	M	Detected	NAT.HAWAIIAN/OTH.PACIFIC ISLAND	962		168	79	0	0	1	1	1	0	1	0	0	0	0	0	1	0	0	0	0	1	0	0	Detected	1	1	1	0	0	0	0	0	1	0	0	0	0	37
1	0	0	0	2	2	130	91	M	Detected	BLACK OR AFRICAN AMERICAN	1413	20.5	165.1		0	0	0	1	1	0	1	0	0	0	0	0	1	1	0		0	1	0		Detected	1	0	0	1	0	0	0	0	1	0	0	0	0	36.3
1	0	0	0	7	7	120	70	M	Detected	ASIAN	388				1	0	0	1	1	0	1	0	0	0	0	0	0	1	0		0	1	0		Detected	1	1	0	0	0	0	0	0	1	0	0	1	0	37
1	0	0	0	2	2	160	61	M	Detected	BLACK OR AFRICAN AMERICAN	1794	24.3	171	71.2	0	1	1	1	0	0	1	1	0	0	0	0	0	0	1	1	0	0	0	0	Detected	1	0	1	0	0	0	0	0	0	0	0	1	0	37
0	0	0	0	1	1	135	72	M	Detected	DECLINED	721	21.9			0	0	0	1	1	0	0	0	0	0	0	1	0	1	0		0	1	0		Detected	1	1	0	1	1	0	0	0	1	0	0	0	0	37.1
0	0	0	0	1	1	159	79	M	Detected	WHITE	1683				0	0	0	1	1	0	1	0	0	0	0	0	0	0	0		0	1	0		Detected	1	0	0	0	0	0	0	0	0	0	0	1	0	36.9
1	0	0	0	10	10	126	60	F	Detected	WHITE	390	24	1.56		0	0	0	0	0	0	0	0	0	0	0	0	0	0	0		0	0	0		Detected	1	1	1	1	0	0	1	0	0	0	0	0	0	36.8
1	1	0	1	3	3	123	85	F	Detected	BLACK OR AFRICAN AMERICAN	722	25			0	0	0	1	1	0	0	1	0	0	0	0	0	0	0		0	0	0		Detected	1	1	1	0	0	0	0	0	1	0	0	0	1	37
1	0	0	0	1	1	127	83	F	Detected	BLACK OR AFRICAN AMERICAN	975	38.3	162	100.6	0	0	0	1	0	1	1	0	0	0	0	0	1	0	0	0	0	1	0	0	Detected	1	1	1	0	0	0	0	0	1	0	0	0	0	36.9
1	0	0	0	1	1	159	99	M	Detected	OTHER COMBINATIONS NOT DESCRIBED	1796	35.9	167.6	73.03	0	0	1	1	0	0	0	0	0	0	0	0	0	0	0	0	0	0	0	0	Detected	1	0	0	0	0	0	0	0	1	0	0	0	1	37.7
1	0	0	0	12	12	132	72	F	Detected	OTHER COMBINATIONS NOT DESCRIBED	2723	34.76	152	80	0	1	1	1	1	0	0	0	0	0	0	0	0	0	1	1	0	1	0	0	Detected	2	1	1	1	1	0	0	1	1	0	0	0	1	38.7
1	0	0	0	7	7	120	52	M	Detected	OTHER COMBINATIONS NOT DESCRIBED	1125	19.6			1	0	0	1	0	0	1	0	0	0	0	0	1	1	0		0	1	0		Detected	1	1	0	0	0	0	0	0	0	0	0	0	0	37.1
1	0	0	0	3	3	98	63	F	Detected	WHITE	2151	20	167		0	0	0	0	0	0	0	0	0	0	0	0	0	0	0		0	0	0		Detected	1	1	1	1	0	0	0	0	1	0	0	0	1	37.4
1	0	0	0	14	14	128	75	F	Detected	OTHER COMBINATIONS NOT DESCRIBED	2442	22.2	160.07		0	0	0	0	0	0	0	0	0	0	0	0	0	0	0		0	0	0		Detected	3	1	0	1	1	0	1	0	1	0	0	0	0	37.2
1	0	0	0	2	2	135	73	M	Detected	WHITE	536	25.6	177.8		0	0	0	0	1	0	0	0	0	0	0	0	0	1	1		0	1	0		Detected	1	0	0	0	0	0	0	0	0	0	0	1	1	36.8
1	0	0	0	5	5	113	62	M	Detected	WHITE	2456	24.4			0	0	0	0	0	0	0	0	0	0	0	0	0	0	0	0	0	0	0	0		1	1	1	0	0	0	0	0	1	0	0	0	0	36.8
1	0	0	0	9	9	133	78	M	Detected	OTHER COMBINATIONS NOT DESCRIBED	2096	27.55	165		0	0	0	1	1	0	0	1	0	0	0	1	1	0	0		0	1	0		Detected	1	1	1	0	0	0	1	0	1	0	0	0	0	38.7
1	0	0	0	25	25	163	78	M	Detected	WHITE	2534	22.8			0	0	0	1	0	0	1	0	0	0	0	1	0	0	0		0	1	0	0		1	1	1	0	0	0	0	0	1	0	0	0	0	38.6
1	0	1	1	4	4	106	67	F	Detected	DECLINED	1335	27	144.8		0	0	0	1	1	0	1	0	0	0	0	1	0	0	0		0	0	0		Detected	1	1	0	0	0	0	1	0	1	0	0	0	0	36.3
1	0	1	1	6	6	153	82	M	Detected	OTHER COMBINATIONS NOT DESCRIBED	212	20.2			0	0	0	0	0	0	0	0	0	0	0	0	0	0	0	0	0	0	0	0		1	0	1	0	0	0	0	0	0	0	0	0	0	40.1
1	0	1	1	2	2	127	83	M	Detected	ASIAN	1336				1	0	0	1	1	0	1	0	0	1	0	1	0	0	0		0	1	1		Detected	1	0	0	0	0	0	0	0	0	0	0	1	0	36.8
1	0	0	0	14	14	175	81	M	Detected	WHITE	2374				0	0	0	0	0	0	0	0	0	0	0	0	0	0	0		0	0	0		Detected	1	0	0	1	0	0	0	0	0	0	0	1	0	37
1	0	0	0	3	3	194	104	F	Detected	WHITE	2103	21	167		0	0	0	0	0	0	0	0	0	0	0	0	0	0	0		0	0	0		Detected	1	0	0	0	0	0	0	0	0	0	0	0	1	35.9
1	0	0	0	13	13	116	78	M	Detected	ASIAN	1840				0	0	0	0	1	0	0	0	0	0	0	1	0	0	0		0	0	0		Detected	1	0	1	0	0	0	1	0	1	0	0	0	0	36.9
1	0	0	0	4	4	119	73	F	Detected	WHITE	2106	19	160		0	0	0	0	0	0	0	0	0	0	0	1	1	0	0		0	1	0		Detected	1	1	1	0	0	0	0	0	0	0	0	0	0	39.4
0	0	1	1	1	1	156	84	M	Detected	DECLINED	2440	23	172.7		0	0	0	1	1	0	0	1	0	0	0	0	0	0	0		0	0	0		Detected	2	1	1	0	0	0	1	0	1	0	0	0	0	37
1	0	0	0	3	3	114	62	M	Detected	WHITE	990				0	0	0	1	0	0	0	0	0	0	0	0	1	0	0	0	0	1	0	0	Detected	1	0	1	0	0	0	0	0	1	0	0	0	1	36.7
1	1	0	1	6	6	122	76	M	Detected	WHITE	1404		167.6		0	0	1	1	0	0	0	0	0	0	0	0	0	0	0		0	1	0		Detected	1	0	1	0	0	0	0	0	1	0	0	0	1	39
1	0	0	0	4	4	109	35	F	Detected	OTHER COMBINATIONS NOT DESCRIBED	2546	19.1			0	0	0	0	0	0	0	1	0	0	0	0	0	0	0		0	0	0			1	1	1	0	0	0	0	0	1	0	0	0	0	37
0	0	0	0	21	21	128	76	M	Detected	BLACK OR AFRICAN AMERICAN	1116				0	0	0	1	0	0	0	0	0	0	0	0	0	1	0		0	0	0		Detected	1	0	1	0	0	0	0	0	0	0	0	0	1	38.5
1	0	1	1	12	12	118	76	M	Detected	BLACK OR AFRICAN AMERICAN	2110	28	177		0	0	0	1	1	0	1	1	0	0	0	0	0	0	1		0	1	0		Detected	1	1	1	0	1	0	1	0	1	0	0	0	1	38.4
1	0	0	0	4	4	110	58	M	Detected	NULL	2501	26.3			0	0	1	0	0	0	0	0	0	0	0	1	0	1	1	prednisone	0	0	1	0		1	1	1	1	0	0	1	0	1	0	0	0	0	36.8
1	0	0	0	3	3	121	83	M	Detected	ASIAN	1028	21.5	177.8	68	0	0	0	0	0	0	0	0	0	0	0	0	0	0	0	0	0	0	0	0	Detected	1	1	1	0	0	0	1	0	1	0	0	0	0	37
1	0	1	1	1	1	112	54	M	Detected	BLACK OR AFRICAN AMERICAN	2111	33.4	172		0	0	1	1	1	0	1	0	1	0	0	1	1	0	0		0	1	0		Detected	1	1	1	0	0	0	0	0	0	0	0	1	0	36
1	1	0	1	0	0	130	84	M	Detected	OTHER COMBINATIONS NOT DESCRIBED	2548	23.8			0	0	0	1	1	0	0	0	0	0	0	0	0	0	0		0	0	0	0		1	1	1	0	0	0	0	0	1	0	0	0	0	37.5
1	0	0	0	5	5	177	92	F	Detected	ASIAN	236				0	0	1	0	0	0	0	0	0	1	0	0	0	0	0		1	0	0			1	1	1	1	0	0	0	0	1	0	0	0	0	39.1
1	0	0	0	14	14	121	72	F	Detected	OTHER COMBINATIONS NOT DESCRIBED	1115				0	0	0	1	1	0	0	0	0	0	0	0	0	0	0		0	1	0		Detected	1	1	1	0	0	0	1	1	0	0	0	0	0	37.4
1	0	0	0	17	17	120	74	F	Detected	WHITE	1119				0	0	1	0	0	0	0	0	0	0	0	0	1	0	0		0	1	0		Detected	1	0	1	0	0	0	0	0	1	0	0	0	0	37.3
1	0	0	0	7	7	116	57	M	Detected	BLACK OR AFRICAN AMERICAN	1048	28.3	170.2	82	0	0	0	1	0	0	0	1	0	0	0	0	1	0	1	1-chemotherapy	0	0	1	1	Detected	1	0	0	0	0	0	0	0	1	0	0	1	0	36.9
1	0	1	1	0	0	132	88	M	Detected	WHITE	2114	22.8	175		0	0	1	1	0	0	1	0	0	0	0	0	0	0	0		0	0	0		Detected	1	0	0	0	0	0	0	0	0	0	0	1	0	37
0	0	0	0	0	0	117	73	F	Detected	OTHER COMBINATIONS NOT DESCRIBED	2504	26.8			0	0	0	0	0	0	0	0	1	0	0	0	0	0	0		0	0	0	1		1	0	1	0	0	0	0	0	1	0	0	0	0	39.4
1	1	1	1	1	1	125	79	F	Detected	OTHER COMBINATIONS NOT DESCRIBED	923	26.7	157.1	66.1	0	0	0	0	0	0	0	1	0	1	0	0	0	0	0	0	0	0	0	0	Detected	1	1	0	0	0	0	0	0	1	0	0	1	0	37.3
1	0	0	0	8	8	143	111	F	Detected	DECLINED	1232	32.7			0	0	0	1	1	0	0	0	0	0	0	0	0	0	0		0	1	0		Detected	1	1	1	0	0	0	1	0	0	0	0	0	0	37.6
1	0	0	0	14	14	128	67	M	Detected	DECLINED	419		165.1		0	0	0	1	0	0	1	0	0	0	0	0	1	0	0		1	1	0		Detected	1	1	1	0	0	0	0	0	1	0	0	0	0	39.4
1	0	0	0	6	6	142	85	M	Detected	DECLINED	2115	28.1	172		0	0	1	1	1	0	0	0	0	0	0	0	0	0	0		0	0	0		Detected	1	0	1	1	0	0	0	0	0	0	0	1	1	39.3
1	0	0	0	5	5	184	99	F	Detected	OTHER COMBINATIONS NOT DESCRIBED	2116	35.3	155		0	0	0	0	0	0	0	0	0	0	0	0	0	0	0		0	0	0		Detected	1	1	1	0	0	0	0	0	0	0	0	0	0	38
1	0	0	0	5	5	182	76	M	Detected	DECLINED	238	28.1			0	0	0	1	1	0	0	0	0	0	0	1	0	0	0	0	0	1	0	0		1	1	0	0	0	0	0	0	1	0	0	0	0	38.3
0	0	0	0	17	17	135	81	F	Detected	WHITE	1139	21.7			0	0	0	1	0	0	0	0	0	0	0	0	0	0	0		0	0	0		Detected	1	0	0	0	0	0	0	0	1	0	0	0	0	37.1
1	0	0	0	20	20	133	99	M	Detected	BLACK OR AFRICAN AMERICAN	1196	24.7			0	0	0	1	0	0	0	0	0	0	0	0	0	1	0		0	0	0		Detected	1	0	1	0	0	0	0	0	1	0	0	0	0	39
1	0	0	0	6	6	134	86	M	Detected	DECLINED	2156	31.5	167		0	0	0	0	0	0	0	0	0	0	0	0	0	0	0		0	0	0		Detected	1	1	1	0	0	0	0	0	1	0	0	0	0	37
1	0	0	0	8	8	104	69	M	Detected	DECLINED	2512	24.8			0	0	1	1	0	0	0	0	0	0	0	0	0	0	0	0	0	0	0	0		1	1	0	0	0	0	0	0	1	0	1	0	0	36.8
0	0	0	0	1	1	122	71	M	Detected	WHITE	2526	31.3			0	0	0	0	0	0	0	0	0	0	0	0	0	0	0		0	0	0			1	0	1	0	0	0	0	0	1	0	0	0	1	38
1	0	0	0	5	5	178	77	F	Detected	OTHER COMBINATIONS NOT DESCRIBED	2555	21.3			0	0	1	1	0	0	1	0	0	0	0	1	0	0	0		0	1	0			1	1	1	1	0	0	1	0	1	0	0	0	0	36
1	0	0	0	4	4	133	88	M	Detected	WHITE	2290	25.9			0	0	0	1	1	0	0	0	0	0	0	0	0	0	0		0	0	0		Detected	1	0	1	0	0	0	1	0	0	0	0	0	0	38.8
1	0	0	0	3	3	114	75	M	Detected	DECLINED	2556	24			0	0	0	1	1	0	0	0	0	0	0	1	0	0	0		0	1	0			1	0	1	1	0	0	1	0	0	0	0	0	0	38
1	0	0	0	4	4	114	72	F	Detected	ASIAN	552	25.5	152.4		0	0	0	1	1	0	0	0	0	0	0	0	0	0	0		0	0	0		Detected	1	1	1	0	0	0	0	0	1	0	0	0	0	36.7
1	0	1	1	2	2	147	87	F	Detected	ASIAN	2514	20.5			0	0	0	1	0	0	1	0	0	0	0	1	0	0	0		0	1	0			1	1	1	0	1	1	1	0	1	0	0	0	0	36.4
1	0	0	0	5	5	132	80	F	Detected	ASIAN	2420	18.6	157.5		0	0	0	1	1	0	1	1	0	0	0	0	1	1	0		0	1	0		Detected	2	1	1	0	0	0	0	0	0	0	0	0	0	36.9
1	0	0	0	4	4	180	79	F	Detected	BLACK OR AFRICAN AMERICAN	2157				0	0	0	0	1	0	0	0	0	0	0	0	0	0	0		0	0	0		Detected	1	0	0	0	0	0	1	0	0	0	0	1	1	37.1
1	0	0	0	15	15	126	74	F	Detected	BLACK OR AFRICAN AMERICAN	430	17.8	167.6		0	0	0	1	1	0	0	0	0	1	0	0	1	0	0		0	1	1		Detected	1	0	0	0	0	0	1	0	1	0	0	0	0	36.3
1	0	0	0	7	7	116	69	M	Detected	ASIAN	2607				0	0	1	1	1	0	0	0	0	0	0	0	0	0	0		1	1	0		Detected	1	1	1	0	0	0	1	0	1	0	0	0	0	38.1
0	0	0	0	0	0	141	83	M	Detected	DECLINED	1302	33.2	167		1	0	0	1	0	0	1	0	0	0	0	0	0	0	0		0	1	0		Detected	1	1	1	0	0	0	0	1	1	1	1	0	1	37
1	1	0	1	19	19	137	76	M	Detected	WHITE	1197	32.4			0	0	0	0	0	0	0	1	0	0	0	1	0	1	0		0	0	0		Detected	1	1	1	1	1	0	0	0	1	0	0	0	0	38.3
1	0	0	0	9	9	115	77	M	Detected	ASIAN	918	25	170	72.5	0	0	0	0	0	0	0	1	1	0	0	0	0	0	1	1	0	0	0	1	Detected	1	0	1	0	0	0	0	0	1	0	0	0	0	37
1	0	0	0	2	2	143	68	F	Detected	OTHER COMBINATIONS NOT DESCRIBED	562	33.9	175.2		0	0	0	1	1	0	1	0	0	0	0	0	0	0	0		0	0	0		Detected	1	1	1	1	0	0	1	0	1	0	0	0	0	37.3
0	0	0	0	2	2	111	74	M	Detected	WHITE	1550	19.7			0	0	0	1	1	0	1	0	0	0	0	1	1	0	0		0	1	0		Detected	1	0	0	1	0	0	0	0	0	0	0	1	1	36.8
1	1	0	1	0	0	146	71	M	Detected	OTHER COMBINATIONS NOT DESCRIBED	565	22.1	167.6		0	0	1	1	1	0	0	0	0	1	0	0	0	0	0		0	0	0		Detected	1	1	1	1	1	0	1	0	1	0	0	1	0	36.7
1	1	0	1	3	3	130	72	F	Detected	WHITE	2615	29	157.5		0	0	1	0	0	0	0	0	0	0	0	0	0	0	1		0	0	1		Detected	1	1	1	1	0	0	0	0	1	0	0	0	0	37.4
1	0	0	0	0	0	53	46	F	Detected	DECLINED	2793	32.31	154.94		0	0	0	1	1	0	0	0	0	0	0	0	0	0	0		0	0	0		Detected	1	0	0	0	0	0	0	0	0	0	0	0	0	36.3
1	0	0	0	17	17	114	74	M	Detected	DECLINED	2443	30.7	180.3		0	0	0	1	0	0	0	0	0	0	0	0	1	1	0		0	1	0		Detected	1	1	1	0	0	0	1	0	1	0	0	0	0	37.9
1	0	0	0	2	2	98	69	F	Detected	DECLINED	1333	27.7	165.1		0	0	0	0	0	0	0	0	0	0	0	0	0	0	0		0	0	0		Detected	1	0	1	0	1	0	0	0	0	0	0	0	0	37.9
1	1	0	1	2	2	138	93	F	Detected	ASIAN	937	21.8	163	58	0	0	0	1	1	0	0	0	0	0	0	0	0	1	0	0	0	1	0	0	Detected	1	1	0	0	1	1	0	0	1	0	0	0	0	36.9
1	0	1	1	5	5	90	56	M	Detected	WHITE	1279	24.4	175.3		0	0	1	1	1	0	0	0	0	0	0	0	0	0	0		0	0	0		Detected	1	0	0	1	0	0	0	0	0	0	0	1	0	35.8
1	1	0	1	1	1	101	52	M	Detected	NULL	936	36.5	157.5	90.6	0	0	0	1	1	0	0	0	0	0	0	1	0	0	0	0	0	0	0	0	Detected	1	1	0	0	0	0	1	0	1	0	0	0	1	36.9
1	0	1	1	10	10	106	68	F	Detected	BLACK OR AFRICAN AMERICAN	211	29.5			1	0	0	1	1	0	1	0	0	0	0	0	0	0	0	0	0	0	0	0		4	0	1	0	0	0	0	0	1	0	0	0	0	37.6
1	1	0	1	1	1	122	68	M	Detected	WHITE	1863	21.6			0	0	0	1	1	0	1	0	0	1	0	0	1	1	0		0	1	0		Detected	1	1	1	1	0	0	0	0	1	0	0	0	1	37
1	1	0	1	0	0	110	65	M	Detected	BLACK OR AFRICAN AMERICAN	1330	74.7	180.34		1	0	0	1	1	0	1	0	0	0	0	1	0	1	0		0	1	0		Detected	1	1	0	1	1	0	1	1	0	0	0	0	1	36.4
1	1	0	1	0	0	132	82	F	Detected	DECLINED	1890	41.2			1	0	0	1	0	1	1	0	0	0	0	0	1	1	0		0	0	0		Detected	1	1	0	0	0	0	0	0	1	0	0	0	1	36.7
1	0	0	0	4	4	120	71	F	Detected	BLACK OR AFRICAN AMERICAN	2123	27.7	152		0	0	0	0	0	0	0	0	0	0	0	0	0	0	0		0	0	0		Detected	1	1	1	1	1	1	1	0	1	0	0	0	1	38.1
1	0	0	0	14	14	136	90	M	Detected	DECLINED	648		157		0	0	0	0	0	0	0	0	0	0	0	0	0	0	0		0	0	0		Detected	1	1	1	0	1	1	1	0	1	0	0	0	0	38.1
1	1	0	1	7	7	127	58	F	Detected	OTHER COMBINATIONS NOT DESCRIBED	1180	28.1			0	0	0	1	0	0	0	0	0	0	0	0	0	1	0		0	0	0		Detected	1	0	0	0	0	0	0	0	0	0	0	0	0	37
1	0	0	0	5	5	165	93	M	Detected	DECLINED	269	33.3			0	0	0	0	1	0	0	0	0	0	0	0	0	0	0	0	0	0	0	0		3	1	1	0	1	1	1	0	1	0	0	0	0	37.6
1	1	0	1	0	0	118	68	M	Detected	DECLINED	2618		172.7		0	0	0	1	0	0	0	0	0	0	0	0	0	0	0		0	0	0		Detected	1	1	1	0	0	0	0	0	1	0	0	0	0	36.9
0	0	0	0	1	1	131	82	F	Detected	ASIAN	2619				0	0	0	0	0	0	0	0	0	0	0	0	0	0	0		0	0	0		Detected	1	1	1	1	1	1	1	0	1	0	0	0	1	36.9
1	1	0	1	0	0	122	79	M	Detected	NULL	271	40.2			0	0	0	0	0	0	0	0	0	0	0	0	0	0	0	0	0	0	0	0		1	0	1	1	1	0	1	1	1	0	0	0	1	38.4
1	1	0	1	0	0	158	97	M	Detected	DECLINED	2149	22.8	175		0	0	0	0	0	0	0	0	0	0	0	0	0	0	0		0	0	0		Detected	1	1	1	0	0	0	0	0	1	0	0	0	1	37.6
1	1	0	1	0	0	101	56	M	Detected	WHITE	2035				0	0	0	0	0	0	0	0	0	0	0	0	0	0	0		0	0	0		Detected	2	1	1	0	0	0	0	0	1	0	0	1	0	40
1	0	0	0	3	3	141	92	M	Detected	NULL	1025	32.1	185	110	0	0	0	0	0	0	0	0	0	0	0	0	0	0	0	0	0	0	0	0	Detected	1	1	1	0	0	0	0	0	1	0	0	0	1	37.9
1	0	0	0	2	2	111	67	M	Detected	DECLINED	570		167		0	0	0	0	0	0	0	0	0	0	0	0	0	0	0		0	0	0		Detected	1	1	1	0	0	0	0	0	0	0	0	0	0	37.3
1	0	0	0	0	0	135	81	M	Detected	BLACK OR AFRICAN AMERICAN	2060	25.9	179.5		0	0	0	0	0	0	0	0	0	0	0	0	0	0	0		0	0	0		Detected	2	1	1	1	1	1	0	0	1	0	0	0	1	36.2
1	0	0	0	1	1	99	62	M	Detected	NULL	1915	23			0	0	0	0	0	0	0	0	0	0	0	0	0	0	0		0	0	0		Detected	1	1	1	0	0	0	0	0	1	0	0	0	0	38.4
1	1	1	1	1	1	123	79	M	Detected	BLACK OR AFRICAN AMERICAN	1202	22.5	175		0	0	0	0	0	0	0	0	0	0	0	0	0	0	0		0	0	0		Detected	1	0	0	0	0	0	0	0	0	0	0	1	0	37
0	0	0	0	0	0	131	84	M	Detected	WHITE	1565				0	0	0	1	0	0	0	0	0	0	0	0	0	0	0		0	0	0		Detected	1	0	1	0	0	0	1	0	1	0	0	0	1	37.4
1	0	0	0	4	4	142	63	F	Detected	NULL	657		165		0	0	0	0	0	0	0	0	0	0	0	0	0	0	0		0	0	0		Detected	1	0	0	1	1	1	0	1	0	0	0	0	0	36
0	0	0	0	0	0	98	71	F	Detected	WHITE	661		167		0	0	0	0	0	0	0	0	0	1	0	0	0	0	0		0	0	0		Detected	1	1	1	0	1	0	0	0	1	0	0	0	1	37.8
1	0	0	0	2	2	127	87	F	Detected	ASIAN	1000	22.7	157	56	0	0	0	0	0	0	0	0	0	0	0	0	0	0	0	0	0	0	0	0	Detected	1	0	1	0	0	1	1	0	1	0	0	0	0	37.5
1	0	1	1	13	13	114	72	F	Detected	WHITE	1696				0	0	0	1	0	0	0	0	0	0	0	0	0	0	0		0	1	0		Detected	1	0	0	0	0	0	0	0	0	0	0	0	0	36.4
1	1	0	1	0	0	97	57	F	Detected	NAT.HAWAIIAN/OTH.PACIFIC ISLAND	1974				0	0	0	1	1	0	1	0	0	0	0	0	0	0	0		0	0	0		Detected	1	1	1	0	0	0	1	0	1	0	0	0	0	39.4444
1	0	0	0	6	6	103	57	F	Detected	OTHER COMBINATIONS NOT DESCRIBED	270				0	0	1	1	0	0	1	1	0	0	0	0	0	1	0		0	1	0			1	0	1	0	0	0	0	0	1	0	0	0	0	39
1	1	1	1	0	0	112	73	M	Detected	DECLINED	1615	22.7			0	0	0	1	0	0	0	0	0	1	0	0	0	1	0		0	1	0		Detected	1	1	1	0	0	0	0	0	1	0	0	0	0	36.3
1	0	0	0	7	7	163	90	M	Detected	NULL	2630	24.9	17.8		0	0	0	1	0	0	0	0	0	0	0	0	0	0	0		0	0	0		Detected	2	0	1	0	1	0	0	1	0	0	0	0	1	36.6
1	1	0	1	2	2	123	62	F	Detected	NULL	279				0	0	0	0	0	0	0	0	0	0	0	0	0	0	0		0	0	0			1	0	1	0	0	0	0	0	1	0	0	0	0	39.5
1	1	0	1	0	0	164	92	M	Detected	OTHER COMBINATIONS NOT DESCRIBED	1567	32.3			0	0	0	1	1	0	0	0	0	0	0	1	0	0	0		0	0	0		Detected	1	1	1	1	0	0	0	0	1	0	0	0	1	37.6
1	0	0	0	11	11	101	59	F	Detected	DECLINED	281				0	0	1	1	0	0	0	0	0	0	0	0	1	0	0		1	0	0			1	1	0	0	0	0	0	0	0	0	0	0	0	36.6
0	0	0	0	0	0	123	87	F	Detected	WHITE	1956				0	0	0	0	0	0	0	0	0	0	0	0	0	0	0		0	0	0		Detected	1	0	1	0	1	0	1	0	1	0	0	0	1	36.9
0	0	0	0	0	0	96	54	M	Detected	OTHER COMBINATIONS NOT DESCRIBED	575	33.6	170.2		0	0	0	0	0	0	0	0	0	0	0	0	0	0	0		0	0	0		Detected	1	1	1	0	0	0	0	0	1	0	0	0	0	36.6
0	0	0	0	0	0	144	95	F	Detected	BLACK OR AFRICAN AMERICAN	1957				0	0	0	0	0	0	0	0	0	0	0	0	0	0	0		0	0	0		Detected	1	0	1	0	0	0	0	0	1	0	0	0	0	36.7
1	0	0	0	1	1	130	71	M	Detected	WHITE	277				0	0	0	0	0	0	0	0	0	0	0	0	0	0	0		0	0	0			1	1	1	0	0	0	0	0	1	0	0	0	0	36.9
0	0	0	0	0	0	118	68	M	Detected	OTHER COMBINATIONS NOT DESCRIBED	576	25.2	164		0	0	0	0	0	0	0	0	0	0	0	0	0	0	0		0	0	0		Detected	1	1	1	0	0	0	0	0	1	0	0	0	1	36.5
1	1	0	1	2	2	102	62	F	Detected	DECLINED	823	32.77			0	0	0	1	1	0	0	0	0	0	0	0	0	0	0		0	0	0		Detected	2	0	1	0	0	0	1	0	1	0	0	0	0	37.4
1	0	0	0	17	17	159	75	F	Detected	WHITE	1356	28.4	152.4		0	0	0	1	1	0	0	0	0	0	0	0	0	0	0		0	0	0		Detected	1	1	1	0	0	0	0	0	1	0	0	0	0	37.9
1	1	0	1	0	0	116	75	M	Detected	WHITE	824				0	0	0	1	0	0	0	0	0	0	0	0	0	0	0		0	0	0		Detected	1	1	1	0	0	0	0	0	1	0	0	0	0	38
1	1	0	1	0	0	115	78	F	Detected	DECLINED	2293	38.9			0	0	1	0	1	0	1	0	0	0	0	0	1	1	0		0	1	0		Detected	1	0	1	0	0	0	0	0	1	0	0	0	0	37.7
1	0	0	0	5	5	119	79	M	Detected	DECLINED	2634	25.9	170.2		0	0	0	0	0	0	0	0	0	0	0	0	0	0	0		0	0	0		Detected	1	0	1	0	0	0	0	0	1	0	0	0	0	36.7
1	0	0	0	3	3	139	90	M	Detected	DECLINED	775	49.35			0	0	0	1	0	0	0	0	0	0	0	0	0	0	0		0	0	0		Detected	1	1	1	0	0	0	1	0	1	0	0	0	1	37.5
0	0	0	0	0	0	148	95	M	Detected	WHITE	1842				0	0	0	0	0	0	0	0	0	0	0	0	0	0	0		0	0	0		Detected	1	0	1	1	0	0	0	0	1	0	0	0	0	38.4
0	0	0	0	0	0	117	76	M	Detected	ASIAN	1958				0	0	0	0	0	0	0	0	0	0	0	0	0	0	0		0	0	0		Detected	1	0	1	0	0	0	0	0	1	0	0	0	0	39.4444
1	0	0	0	12	12	123	61	M	Detected	ASIAN	2635	37.6	190.5		0	0	0	1	0	0	0	0	0	0	0	0	0	0	0		0	0	0		Detected	1	1	1	1	1	0	1	1	1	0	0	0	1	38.7
1	1	0	1	0	0	126	51	M	Detected	DECLINED	283	34.7			1	0	0	1	1	0	1	0	0	1	0	0	0	1	0	0	0	1	0	0		2	1	1	1	1	1	1	0	1	0	0	0	0	38.4
1	0	0	0	6	6	147	100	F	Detected	NULL	666		152		0	0	0	0	0	0	0	0	0	0	0	1	0	0	0		0	0	0		Detected	1	1	1	0	1	0	0	0	1	0	0	0	1	37
1	0	0	0	4	4	139	96	M	Detected	BLACK OR AFRICAN AMERICAN	2785	21.3	182.9		0	0	0	1	0	0	0	0	0	0	0	0	0	0	0		0	0	0		Detected	1	1	1	0	0	0	0	0	1	0	0	0	0	36.7
1	0	0	0	20	20	114	67	F	Detected	BLACK OR AFRICAN AMERICAN	1193				0	0	0	0	0	0	0	0	0	0	0	0	0	0	0		0	0	0		Detected	1	1	1	0	0	0	0	0	1	0	0	0	0	37.3
0	0	0	0	0	0	138	83	M	Detected	NULL	1375	31.9	172		0	0	0	0	0	0	0	0	0	0	0	0	0	0	0		0	0	0		Detected	1	0	1	0	1	1	1	1	1	0	0	0	1	37.5
0	0	0	0	18	18	131	86	M	Detected	NULL	1378	25.3	190.5		0	0	0	0	0	0	0	0	0	0	0	0	0	0	0		0	0	0		Detected	1	1	1	0	0	0	0	0	1	0	0	0	1	37.1
1	1	0	1	0	0	101	75	M	Detected	OTHER COMBINATIONS NOT DESCRIBED	577	24.9	170.2		0	0	0	0	0	0	0	0	0	1	0	0	0	0	0		0	0	0		Detected	1	1	1	1	1	0	1	1	1	0	0	0	0	36.8
1	1	0	1	0	0	128	88	F	Detected	WHITE	827	41.28			0	0	0	0	1	0	1	1	0	0	0	0	1	0	0		0	1	0		Detected	1	1	1	0	0	0	0	1	1	0	0	0	0	37.7
1	0	0	0	1	1	136	82	F	Detected	NULL	1572				0	1	0	1	0	0	0	1	0	0	0	0	0	1	0		0	1	0		Detected	1	0	0	1	0	0	0	0	1	0	0	1	0	36.3
1	0	0	0	4	4	158	96	M	Detected	OTHER COMBINATIONS NOT DESCRIBED	2059	33	182.9		0	0	0	1	0	0	0	0	0	0	0	0	0	0	0		0	0	0		Detected	1	1	1	0	0	0	0	0	1	0	0	0	1	37.5
0	0	0	0	1	1	143	82	M	Detected	OTHER COMBINATIONS NOT DESCRIBED	1379	22.8	165		0	0	0	0	1	0	0	0	0	0	0	0	0	0	0		0	0	0		Detected	1	0	0	1	1	1	0	0	0	0	0	0	0	36.8
1	1	1	1	0	0	112	65	F	Detected	NULL	829	23.43			0	0	0	1	0	0	0	0	0	0	0	0	0	0	0		0	0	0		Detected	1	1	0	0	0	1	0	0	1	0	0	1	0	37
1	0	0	0	8	8	115	89	F	Detected	WHITE	532	35.8	157.5		0	0	0	0	0	0	0	0	0	0	0	1	0	0	0		0	0	1		Detected	1	0	0	0	1	1	0	0	1	0	0	1	0	36.9
1	0	0	0	3	3	142	91	M	Detected	ASIAN	2567	26.5			0	0	0	1	0	0	1	0	0	0	0	1	0	0	0		0	0	0			2	1	1	0	1	0	0	0	1	0	0	0	0	37
1	1	1	1	0	0	120	66	M	Detected	DECLINED	293				0	0	0	1	0	0	0	0	1	0	0	0	0	0	0		0	0	0			1	1	0	0	0	0	0	0	0	0	0	0	0	37
1	0	0	0	2	2	113	74	M	Detected	AMERICAN INDIAN OR ALASKA NATION	1011	34.9	164	94	0	0	0	0	0	0	0	0	0	0	0	0	0	0	0	0	0	0	0	0	Detected	1	0	1	0	0	0	1	0	1	0	0	0	0	36.9
1	1	0	1	0	0	116	70	F	Detected	BLACK OR AFRICAN AMERICAN	2771	39.7	162.6		0	0	0	1	0	0	0	0	0	0	0	0	0	0	0		0	0	0		Detected	1	1	1	0	1	0	1	0	1	0	0	0	0	39.4
0	0	0	0	0	0	106	69	F	Detected	OTHER COMBINATIONS NOT DESCRIBED	1380				0	0	0	0	0	0	0	0	0	0	0	0	0	0	0		0	0	0		Detected	1	0	1	1	0	0	0	0	1	0	0	0	0	38
1	1	1	1	3	3	125	68	M	Detected	OTHER COMBINATIONS NOT DESCRIBED	720	28.7			0	0	0	0	0	0	0	0	0	0	0	0	0	0	0		0	0	0		Detected	1	0	1	0	0	0	0	0	1	0	0	0	0	38.4
1	0	0	0	1	1	132	66	F	Detected	BLACK OR AFRICAN AMERICAN	903				0	0	0	1	0	0	0	0	0	0	0	0	0	0	0	0	0	0	0	0	Detected	1	0	1	0	0	0	1	0	1	0	0	0	1	38.6
1	1	1	1	2	2	131	78	M	Detected	WHITE	834	41.3			0	0	0	1	1	0	1	0	0	0	0	0	1	0	0		0	1	0		Detected	1	1	1	1	0	0	0	0	1	1	1	0	0	37.8
1	0	0	0	13	13	185	90	F	Detected	BLACK OR AFRICAN AMERICAN	1377				0	0	1	1	1	0	0	0	0	0	0	0	0	0	0		0	0	0		Detected	1	0	1	0	0	0	0	0	0	0	0	1	1	38.4
1	1	0	1	0	0	108	60	M	Detected	NULL	1618	22			0	0	0	1	1	0	1	0	0	0	0	0	1	0	0		0	1	0		Detected	2	1	0	1	0	0	0	0	1	0	0	1	1	36.4
0	0	0	0	0	0	129	77	F	Detected	BLACK OR AFRICAN AMERICAN	948				0	0	0	1	0	0	0	0	0	0	0	0	0	0	0	0	0	0	0	0	Detected	1	1	0	1	0	0	0	0	1	0	0	0	1	37.6
1	0	0	0	1	1	130	78	M	Detected	OTHER COMBINATIONS NOT DESCRIBED	2639	24.8	165.1		0	0	0	0	0	0	0	0	0	0	0	0	0	0	0		0	0	0		Detected	2	1	1	0	1	1	1	0	1	0	0	0	0	37.4
1	0	0	0	6	6	111	77	F	Detected	WHITE	2640	34.9	172.7		0	0	0	1	0	0	0	0	0	0	0	1	0	1	0		0	0	0		Detected	1	1	1	0	0	0	0	0	1	0	0	0	1	38.7
1	0	0	0	4	4	125	84	M	Detected	NULL	1619	32.8			0	0	0	0	0	0	0	0	0	0	0	0	0	0	0		0	0	0		Detected	1	1	1	1	0	0	1	0	1	0	0	0	1	37.5
1	0	0	0	8	8	122	82	M	Detected	NULL	288				0	0	0	0	0	0	0	0	0	0	0	0	0	0	0		0	0	0			1	0	1	0	0	0	0	0	1	0	0	0	1	37
1	0	0	0	9	9	144	91	F	Detected	OTHER COMBINATIONS NOT DESCRIBED	2112	44	165		0	0	0	0	0	0	0	0	0	0	0	0	0	0	0		0	0	0		Detected	1	1	1	0	1	0	1	0	1	0	0	0	1	38.1
1	0	0	0	1	1	147	61	F	Detected	OTHER COMBINATIONS NOT DESCRIBED	781	30.22			0	0	0	1	0	0	0	0	0	0	0	0	0	0	0		0	0	0		Detected	1	1	0	0	0	0	1	0	1	0	0	0	1	36.9
1	0	0	0	21	21	98	72	F	Detected	WHITE	578				0	0	0	1	0	0	0	0	0	0	0	0	0	0	0		0	0	0		Detected	1	1	1	0	0	0	1	1	1	0	0	0	1	37.6
1	0	0	0	8	8	128	77	M	Detected	WHITE	1688				0	0	0	0	0	0	0	0	0	0	0	0	0	0	0		0	0	0		Detected	1	0	1	0	0	0	0	0	1	0	0	0	1	38.9
1	1	0	1	0	0	117	73	M	Detected	WHITE	579	24.3	182		0	0	0	1	1	0	0	0	0	0	0	0	0	0	0		0	0	0		Detected	2	1	1	0	0	0	0	0	1	0	0	0	0	36.8
1	0	0	0	1	1	143	77	F	Detected	DECLINED	2545	24.1			0	0	0	0	0	0	0	0	0	0	0	0	0	0	0	0	0	0	0	0		1	1	1	1	0	0	0	0	0	0	0	0	1	37.2
0	0	0	0	0	0	132	82	F	Detected	NULL	1580	26.6			0	0	0	0	0	0	0	0	0	0	0	0	0	0	0		0	0	0		Detected	1	1	1	1	0	0	0	0	1	0	0	0	0	37.2
1	0	0	0	1	1	100	67	M	Detected	NULL	580				0	0	0	0	0	0	0	0	0	0	0	0	0	0	0		0	0	0		Detected	1	1	0	1	0	0	1	0	0	0	0	0	0	36.7
1	0	0	0	5	5	95	53	F	Detected	DECLINED	2641	22.8	175		1	0	0	0	1	0	0	1	0	0	0	0	0	0	0		0	0	0		Detected	1	1	0	0	0	0	0	0	0	0	0	1	0	36
1	0	0	0	20	20	97	62	M	Detected	WHITE	394				0	0	0	0	1	0	0	0	0	0	0	0	0	0	0		0	0	0		Detected	1	1	1	0	0	0	0	0	1	0	0	0	0	36.6
1	1	0	1	14	14	163	93	M	Detected	WHITE	1065				1	0	0	1	0	0	0	0	0	1	0	0	0	1	0		0	0	0		Detected	1	1	1	0	0	0	0	0	1	0	0	0	0	36
1	1	0	1	1	1	160	75	M	Detected	WHITE	1620	34.9			0	0	0	1	0	0	0	0	0	0	0	1	0	0	0		0	0	0		Detected	1	1	1	0	0	0	0	0	1	0	0	0	1	38.2
1	0	0	0	5	5	100	65	M	Detected	WHITE	1425	28.5	188		0	0	0	1	0	0	0	0	0	0	0	0	0	0	0		0	0	0		Detected	1	1	1	1	0	0	0	0	1	0	0	0	0	36.4
1	0	0	0	16	16	110	70	M	Detected	DECLINED	1383	26.9	160		0	0	0	0	0	0	0	0	0	0	0	0	0	0	0		0	0	0		Detected	1	1	1	0	0	0	0	0	1	0	0	0	0	37.2
1	1	0	1	8	8	140	80	M	Detected	NULL	1053	32.2			0	0	0	1	0	0	0	0	0	0	0	0	0	1	0		0	0	0		Detected	2	1	1	0	0	0	0	0	0	0	0	0	0	37.1
1	1	0	1	13	13	96	59	M	Detected	DECLINED	1054	46.8			0	0	0	0	0	0	0	0	0	0	0	0	0	0	0		0	0	0		Detected	1	1	0	0	0	0	1	0	0	0	0	0	0	39.1
1	0	0	0	8	8	153	74	M	Detected	NULL	582	24.2	167.6		0	0	0	1	1	0	1	0	0	0	0	1	0	0	0		0	1	0		Detected	1	1	1	0	0	0	0	0	0	0	0	0	0	36
1	0	0	0	3	3	135	80	M	Detected	NULL	2058				0	0	0	0	0	0	0	0	0	0	0	0	0	0	0		0	0	0		Detected	1	1	1	0	0	0	0	0	1	0	0	0	1	39.5
1	0	0	0	6	6	143	98	M	Detected	DECLINED	673		165		0	0	0	1	0	0	0	0	0	0	0	0	0	0	0		0	0	0		Detected	1	1	1	0	1	0	0	0	1	0	0	0	1	38.2
1	0	0	0	5	5	139	83	M	Detected	NULL	396				0	0	0	0	0	0	0	0	0	0	0	0	0	0	0		0	0	0		Detected	1	0	1	0	0	0	0	0	0	0	0	0	0	39
1	0	0	0	5	5	140	39	F	Detected	DECLINED	400				0	0	0	1	0	0	0	0	0	0	0	0	0	0	0		0	0	0		Detected	1	1	1	0	0	0	0	0	0	0	0	0	0	39
1	1	0	1	3	3	129	85	M	Detected	ASIAN	2642	29	172.7		0	0	0	1	0	0	0	0	0	0	0	0	0	0	0		0	0	0		Detected	1	1	1	1	0	0	0	0	1	0	0	0	0	36.8
0	0	1	1	1	1	56	42	F	Detected	WHITE	1057	24.8			0	0	0	0	0	0	0	0	0	0	0	0	0	0	0		0	0	0		Detected	1	0	0	0	0	0	0	0	0	0	0	1	0	36.4
1	0	0	0	4	4	131	63	F	Detected	OTHER COMBINATIONS NOT DESCRIBED	1385	27.2	154.94		0	0	0	1	0	0	0	0	0	0	0	0	0	0	0		0	1	0		Detected	1	1	1	1	1	0	1	0	1	0	0	0	1	37.6
0	0	0	0	0	0	116	72	F	Detected	ASIAN	401				0	0	0	1	0	0	0	0	0	0	0	0	0	0	0		0	0	0		Detected	1	1	1	0	0	0	0	0	0	0	0	1	0	37
1	0	0	0	7	7	126	76	F	Detected	BLACK OR AFRICAN AMERICAN	1582	29.2			0	0	0	0	1	0	0	0	0	0	0	1	0	0	0		0	0	0		Detected	1	1	1	1	0	0	0	0	1	0	0	0	1	37.1
1	1	1	1	11	11	161	67	M	Detected	DECLINED	1062	48.8			0	0	1	1	0	0	0	0	0	0	0	0	0	1	0		0	1	0		Detected	1	0	0	0	0	0	0	0	0	0	0	0	0	36.3
1	0	0	0	10	10	143	64	M	Detected	NULL	1388	28.5	156		0	0	0	1	1	0	0	0	0	1	0	0	1	0	0		0	0	0		Detected	1	1	1	1	0	0	0	0	1	1	1	0	0	39
1	0	0	0	12	12	123	84	M	Detected	OTHER COMBINATIONS NOT DESCRIBED	1063				0	0	0	0	0	0	0	0	1	0	0	0	0	0	0		0	0	0		Detected	1	0	1	1	1	1	1	1	1	0	0	0	0	37.2
1	0	0	0	2	2	146	65	F	Detected	NULL	1294	30.2			0	0	0	1	1	0	0	1	0	0	0	0	0	0	0		0	1	0		Detected	1	0	1	0	0	0	0	0	1	0	0	1	0	39
1	0	0	0	3	3	105	69	F	Detected	OTHER COMBINATIONS NOT DESCRIBED	1389	27.9	160		0	0	0	0	0	0	0	0	0	0	0	0	0	0	1		1	0	1		Detected	1	1	1	1	1	1	1	0	1	0	0	0	1	37.6
0	0	0	0	13	13	145	82	M	Detected	BLACK OR AFRICAN AMERICAN	216	31.9			1	0	0	1	1	0	0	0	0	0	0	0	0	1	0	0	0	0	0	0		1	1	1	0	1	1	0	0	1	0	0	0	0	37.8
1	0	0	0	2	2	141	80	M	Detected	WHITE	2250	22.9			0	0	0	0	0	0	0	0	0	0	0	0	0	0	0		0	0	0		Detected	1	0	1	0	0	0	0	0	0	0	0	0	1	36.7
1	0	0	0	3	3	93	61	F	Detected	DECLINED	404				0	0	0	0	0	0	0	0	0	1	0	0	0	0	0		0	0	0		Detected	1	0	1	0	0	1	0	0	1	0	0	0	0	36.7
1	0	1	1	6	6	129	79	M	Detected	DECLINED	2251	16.1			0	0	0	1	0	0	0	0	0	0	0	0	0	0	0		0	1	0		Detected	1	0	0	1	0	0	0	0	0	0	0	1	1	36.8
1	1	0	1	1	1	145	73	F	Detected	OTHER COMBINATIONS NOT DESCRIBED	895	28.2	157.5	70.2	0	0	0	1	1	0	1	0	0	0	0	0	0	1	0	0	0	1	0	0	Detected	1	0	1	0	0	0	1	0	1	0	0	1	0	36.6
1	1	0	1	7	7	111	61	F	Detected	WHITE	1623	38.3			0	0	1	1	1	0	1	0	0	0	0	1	1	0	0		0	1	0		Detected	1	1	1	1	0	0	0	0	1	0	0	0	1	38.6
1	0	0	0	3	3	98	71	F	Detected	OTHER COMBINATIONS NOT DESCRIBED	2561	45			0	0	0	0	0	0	0	0	0	0	0	0	0	0	0	0	0	0	0	0		1	1	1	1	1	0	1	0	1	0	0	0	1	37
1	0	0	0	11	11	105	69	M	Detected	NULL	1074	20.3			0	0	1	0	0	0	0	0	0	0	0	0	1	1	0		0	1	0		Detected	1	0	1	0	0	0	0	0	0	0	0	1	0	36.6
1	0	0	0	17	17	129	74	M	Detected	NULL	583	25.9	180		0	0	0	1	0	0	0	0	0	1	0	0	0	1	0		0	0	0		Detected	1	1	1	0	0	0	0	0	1	0	0	0	0	37
1	0	0	0	15	15	107	69	F	Detected	ASIAN	405				0	0	0	0	0	0	0	0	0	0	0	0	0	0	0		0	0	0		Detected	1	1	1	0	0	0	0	0	1	0	0	0	1	36.7
1	1	0	1	4	4	177	78	M	Detected	NULL	297	26.9			0	0	0	1	1	0	0	0	0	0	0	0	0	0	0	0	0	1	0	0		1	1	1	1	0	0	1	0	1	0	0	0	0	38
1	0	0	0	7	7	113	75	M	Detected	NULL	2252	30.3			0	0	0	0	0	1	0	0	0	0	0	0	0	0	0		0	0	0		Detected	1	1	1	0	1	0	1	0	1	0	0	0	1	38.5
1	0	0	0	1	1	115	71	F	Detected	OTHER COMBINATIONS NOT DESCRIBED	2253	24.8			0	0	0	1	0	0	0	0	0	0	0	0	0	0	0		0	0	0		Detected	1	0	1	1	1	0	1	0	1	1	1	0	0	37.8
1	0	0	0	12	12	124	68	M	Detected	WHITE	1162				0	0	0	0	0	0	0	0	0	0	0	0	0	1	0		0	0	0		Detected	1	1	1	0	0	0	0	0	1	0	0	0	0	36.5
1	0	0	0	14	14	130	82	M	Detected	OTHER COMBINATIONS NOT DESCRIBED	584	30.9	173		0	0	0	1	1	0	0	0	0	0	0	0	0	0	0		0	0	0		Detected	1	1	1	0	1	1	1	1	1	0	0	0	0	38.2
1	0	0	0	7	7	96	88	M	Detected	WHITE	674		175		0	0	0	1	0	0	0	1	0	0	0	0	0	0	0		0	1	0		Detected	1	1	1	0	0	0	0	0	1	0	0	0	0	36.5
1	0	0	0	17	17	146	84	M	Detected	NULL	585	30.2	165.1		0	0	0	1	0	0	0	0	0	0	0	0	0	1	0		0	0	0		Detected	2	1	0	0	0	0	0	0	1	0	0	0	0	37.5
1	0	0	0	17	17	157	79	M	Detected	NULL	408				0	0	0	0	0	0	0	0	0	0	0	0	0	0	0		0	0	0		Detected	1	0	1	1	0	0	0	0	1	0	0	0	1	37
1	0	0	0	2	2	110	68	M	Detected	OTHER COMBINATIONS NOT DESCRIBED	409				0	0	0	0	1	0	0	0	0	0	0	0	0	0	0		0	0	0		Detected	1	1	1	0	0	0	0	0	0	0	0	0	0	39.5
1	0	0	0	10	10	122	67	F	Detected	OTHER COMBINATIONS NOT DESCRIBED	1075	21.7			0	0	0	1	0	0	0	0	0	0	0	0	0	1	0		0	0	0		Detected	1	0	0	0	0	0	0	0	1	0	0	0	0	36.7
1	0	0	0	3	3	134	76	M	Detected	BLACK OR AFRICAN AMERICAN	2254	19.8			0	0	0	0	0	0	0	0	0	0	0	0	0	0	0		1	0	0		Detected	1	0	0	1	1	1	0	0	1	0	0	1	0	37.7
1	0	0	0	3	3	125	88	F	Detected	WHITE	2565	42.9			0	0	0	0	0	0	0	0	0	1	0	0	0	0	0		0	0	0			1	1	1	1	0	0	0	0	1	0	0	0	0	37.2
1	0	0	0	8	8	163	82	M	Detected	NULL	2255				0	0	0	0	0	0	0	0	0	0	0	0	0	0	0		0	0	0		Detected	1	1	1	0	0	0	1	0	1	0	0	0	1	37.2
1	0	0	0	3	3	130	78	M	Detected	NULL	2256	26.8			0	0	0	0	0	0	0	0	0	0	0	0	0	0	0		1	0	0		Detected	1	1	1	0	0	0	1	0	1	0	0	0	1	36
1	0	0	0	5	5	125	75	F	Detected	OTHER COMBINATIONS NOT DESCRIBED	1033	39.8	126.6	63.9	0	0	0	0	0	0	0	0	0	0	0	0	0	0	0	0	0	1	0	0	Detected	1	1	1	0	1	0	0	0	1	0	0	0	0	37.1
1	0	0	0	3	3	149	83	F	Detected	OTHER COMBINATIONS NOT DESCRIBED	2257	33.5			0	0	0	0	0	0	0	0	0	0	0	0	0	0	0		0	0	0		Detected	1	1	0	0	0	0	0	0	1	0	0	0	0	37.4
1	0	0	0	4	4	114	80	M	Detected	WHITE	2152	25.3	172		0	0	1	0	0	0	0	1	0	0	0	0	0	0	0		0	0	0		Detected	1	0	1	1	0	0	0	1	1	0	0	0	1	37
1	0	0	0	6	6	121	77	F	Detected	WHITE	1430	17.8	170.2		0	0	0	1	0	0	0	0	0	0	0	0	0	1	0		0	0	0		Detected	1	0	1	1	1	0	0	0	0	0	0	1	0	36.5
1	0	0	0	7	7	136	79	M	Detected	BLACK OR AFRICAN AMERICAN	556	28.9	172.7		0	0	0	0	0	0	1	0	0	0	0	0	0	0	0		0	0	0		Detected	1	0	1	0	0	0	0	0	1	0	0	0	0	38.1
1	0	0	0	3	3	97	53	M	Detected	DECLINED	677		160		0	0	0	1	1	0	1	0	0	0	0	0	0	0	0		0	1	0		Detected	1	0	0	0	0	0	0	0	0	0	0	0	1	36.7
1	0	1	1	9	9	134	82	M	Detected	NULL	1095	21.7			0	0	0	0	0	0	0	0	0	0	0	0	0	1	0		0	0	0		Detected	1	0	1	0	0	0	0	0	1	0	0	0	0	38.2
1	0	0	0	5	5	162	78	M	Detected	NULL	1997				0	0	0	1	1	0	0	0	0	0	0	0	0	0	0		0	0	0		Detected	1	1	0	0	0	0	0	0	1	0	0	0	0	36.3
1	0	0	0	6	6	114	35	F	Detected	DECLINED	2258	38.2			0	0	0	1	0	0	0	0	0	1	0	0	0	0	0		0	0	0		Detected	1	1	1	0	0	0	0	0	1	0	0	0	1	38.3
1	0	1	1	2	2	133	75	F	Detected	OTHER COMBINATIONS NOT DESCRIBED	455	26.8	162.6		0	0	0	0	0	0	0	0	0	0	0	0	0	0	0		0	0	0		Detected	1	0	1	0	0	0	0	0	0	0	0	1	0	36.5
1	0	0	0	17	17	131	83	M	Detected	NULL	586	22.6	165.1		0	0	0	0	1	0	0	0	0	0	0	0	0	0	0		0	0	0		Detected	1	1	0	0	0	0	0	0	1	0	0	0	0	36.1
1	0	0	0	2	2	136	87	M	Detected	NULL	1440	37.7	154.9		0	0	0	0	0	0	0	0	0	0	0	0	0	0	0		0	0	0		Detected	1	1	1	0	0	0	0	0	1	0	0	0	1	37.1
1	0	0	0	15	15	140	93	M	Detected	WHITE	2643	28.9	180.3		0	0	0	0	0	0	0	0	0	0	0	0	0	0	0		0	0	0		Detected	2	1	1	0	0	0	0	0	1	0	0	0	1	37.1
1	0	0	0	1	1	115	77	M	Detected	WHITE	2002				0	0	0	1	1	0	0	0	0	0	0	0	0	0	0		0	1	0		Detected	1	1	1	1	1	0	0	0	1	0	0	0	0	37.4
1	0	0	0	1	1	118	80	F	Detected	WHITE	2154	31.14	170		0	0	0	1	0	0	0	0	0	0	0	0	0	0	0		0	0	0		Detected	1	1	1	0	0	0	0	0	1	0	0	0	0	36.8
1	0	0	0	7	7	124	74	M	Detected	ASIAN	2260				0	0	0	0	0	0	0	0	0	0	0	0	0	0	0		0	0	0		Detected	1	1	0	0	1	0	1	0	1	0	0	0	0	37.3
1	0	0	0	15	15	111	70	F	Detected	OTHER COMBINATIONS NOT DESCRIBED	415				0	0	0	1	0	0	0	0	0	0	0	0	0	0	0		0	0	0		Detected	1	1	1	0	0	0	0	0	1	0	0	0	0	37
1	0	0	0	2	2	161	82	F	Detected	WHITE	301				0	0	0	1	0	0	0	0	0	1	0	0	0	0	0		0	1	0		Detected	1	1	1	0	0	0	0	0	0	0	0	0	0	36.9
1	0	0	0	10	10	143	80	M	Detected	NULL	2261	34.1			0	0	0	0	0	0	0	0	0	0	0	0	0	0	0		0	0	0		Detected	1	1	0	1	0	0	0	0	0	0	0	0	0	38.1
1	0	0	0	10	10	124	71	M	Detected	OTHER COMBINATIONS NOT DESCRIBED	1097				0	0	0	1	0	0	0	0	0	0	0	0	0	0	0		0	0	0		Detected	1	1	1	0	0	0	1	0	0	0	0	0	0	37.3
1	0	0	0	5	5	106	65	M	Detected	ASIAN	1625				0	0	0	0	0	0	0	0	0	0	0	0	0	0	0		0	0	0		Detected	1	1	1	1	0	0	0	0	1	0	0	0	1	37
1	0	0	0	3	3	158	103	M	Detected	WHITE	2262	32			0	0	0	1	1	0	0	0	0	0	0	0	0	0	0		1	0	0		Detected	1	1	1	1	0	0	1	0	0	0	0	0	1	37.1
1	0	0	0	15	15	124	76	M	Detected	NULL	588				0	0	0	1	0	0	0	0	0	0	0	0	0	0	0		0	0	0		Detected	1	1	1	0	0	0	0	0	1	0	0	0	0	37
1	0	0	0	13	13	114	73	M	Detected	WHITE	1441	21.6	162.6		0	0	0	1	0	0	0	0	0	0	0	1	0	0	0		0	1	0		Detected	1	1	1	0	0	0	1	0	0	0	0	0	0	37.9
1	0	0	0	13	13	145	74	M	Detected	OTHER COMBINATIONS NOT DESCRIBED	2421	35.9	170		0	0	0	1	0	0	1	0	0	0	0	0	0	1	0		0	1	0		Detected	1	0	1	0	0	0	0	0	1	0	0	0	0	38.5
1	1	1	1	7	7	138	89	M	Detected	ASIAN	435	23.6	167		0	0	0	1	0	0	0	0	0	0	0	0	0	1	0		0	0	0		Detected	1	1	1	0	0	0	0	0	1	0	0	0	0	36.4
1	0	0	0	14	14	166	78	M	Detected	NULL	2644	28.1	172.7		0	0	0	1	1	0	0	0	0	0	0	0	0	0	0		0	0	0		Detected	1	1	1	0	0	0	0	0	1	0	0	0	1	37.3
1	0	0	0	0	0	118	96	M	Detected	WHITE	1584	33.3			1	0	0	1	0	0	0	0	0	0	0	0	0	0	0		0	1	0		Detected	1	1	1	1	0	0	0	0	1	0	0	0	0	37
1	0	0	0	3	3	131	86	F	Detected	BLACK OR AFRICAN AMERICAN	2263	26.2			0	0	0	1	0	0	0	0	0	0	0	0	0	0	0		0	0	0		Detected	1	0	1	0	0	0	0	1	0	0	0	0	0	37.7
1	0	0	0	14	14	138	70	F	Detected	OTHER COMBINATIONS NOT DESCRIBED	1340	31.8	152.4		0	0	0	1	1	0	0	0	0	0	0	1	0	0	0		0	1	0		Detected	1	1	1	0	0	0	1	1	1	0	0	0	1	37.5
1	0	0	0	9	9	145	78	M	Detected	OTHER COMBINATIONS NOT DESCRIBED	2264	30.2			0	0	0	1	1	0	0	0	0	0	0	0	1	0	0		0	1	0		Detected	1	1	1	1	1	0	0	0	1	0	0	0	0	37
1	0	0	0	14	14	101	58	M	Detected	OTHER COMBINATIONS NOT DESCRIBED	438	28.5	157		0	0	0	1	0	0	0	0	0	1	0	0	0	0	0		0	0	0		Detected	1	1	0	0	0	0	0	0	0	0	0	0	0	36.6
1	0	1	1	8	8	96	69	M	Detected	DECLINED	590	30.2	182		0	0	0	1	0	0	0	1	0	1	0	0	0	1	0		0	0	0		Detected	1	1	0	0	0	0	0	0	0	0	0	0	0	36.4
1	1	0	1	1	1	124	80	M	Detected	DECLINED	591	37.3	162.6		0	0	0	1	1	0	0	0	0	0	0	0	1	1	0		0	1	0		Detected	1	1	1	0	0	0	0	0	0	0	0	0	0	38.8
1	1	0	1	0	0	134	90	M	Detected	DECLINED	2646	24.4	175		0	0	0	1	1	0	0	0	0	0	0	0	0	0	0		0	0	0		Detected	2	1	1	0	0	0	0	0	1	0	0	0	0	36
1	1	0	1	0	0	110	75	F	Detected	NULL	1421	18.7	162.6		0	0	0	0	0	0	0	0	0	0	0	0	0	0	0		0	0	0		Detected	2	1	1	0	0	0	1	0	1	0	0	0	1	38.3
1	0	0	0	13	13	108	68	M	Detected	AMERICAN INDIAN OR ALASKA NATION	440	23.6	162.6		0	0	0	0	0	0	0	0	0	0	0	0	0	0	0		0	0	0		Detected	1	1	0	0	0	0	0	0	1	0	0	0	0	37
1	0	0	0	1	1	137	85	M	Detected	BLACK OR AFRICAN AMERICAN	784	31.6			0	0	0	0	0	0	0	0	0	0	0	1	0	0	0		0	0	0		Detected	1	0	1	0	0	0	1	0	0	0	0	0	0	38.8
1	1	0	1	8	8	103	72	M	Detected	NULL	1110				0	0	0	0	0	0	0	0	0	0	0	0	0	1	0		0	0	0		Detected	1	1	1	0	0	0	0	0	0	0	0	0	0	36.8
1	0	0	0	2	2	95	58	M	Detected	WHITE	1287				0	0	0	1	0	0	1	0	0	0	0	1	0	0	0		0	0	0		Detected	1	1	1	0	0	0	0	0	1	0	0	0	0	36.7
0	0	0	0	0	0	126	77	M	Detected	NULL	2779				0	0	0	0	0	0	0	0	0	0	0	0	0	0	0		0	0	0		Detected	2	0	0	0	0	0	0	0	1	1	0	0	1	37
1	0	0	0	9	9	118	66	F	Detected	ASIAN	2127	32.39	162.6		0	0	0	1	1	0	0	0	0	0	0	1	0	0	1		0	0	1		Detected	1	1	0	1	0	0	0	0	1	0	0	1	1	36.5
1	0	0	0	5	5	149	92	M	Detected	DECLINED	2267	27			0	0	0	0	0	0	0	0	0	0	0	0	0	0	0		0	0	0		Detected	1	1	1	1	1	1	1	0	1	0	0	0	1	38.5
1	0	0	0	8	8	117	88	M	Detected	WHITE	1117	23.1			0	0	0	0	0	0	0	0	0	0	0	0	0	1	0		0	0	0		Detected	1	0	1	0	0	0	0	0	0	0	0	1	0	35.6
0	0	0	0	0	0	115	73	F	Detected	WHITE	1002				0	0	0	0	0	0	0	0	0	0	0	0	0	0	0	0	0	0	0	0	Detected	1	0	0	0	0	0	0	0	0	0	0	0	0	37
1	0	0	0	3	3	123	81	M	Detected	ASIAN	1627	23.3			0	0	0	0	1	0	0	0	0	0	0	0	0	0	0		1	0	0		Detected	1	1	1	0	0	0	0	0	1	0	0	0	1	37.2
0	0	0	0	13	13	131	84	M	Detected	BLACK OR AFRICAN AMERICAN	441	28.2	182.9		0	0	0	0	0	0	0	0	0	0	0	0	0	0	0		0	0	0		Detected	1	1	1	0	0	0	0	0	1	0	0	0	0	37.4
1	0	0	0	3	3	130	81	M	Detected	NULL	2268	29.9			0	0	0	0	1	0	0	0	0	0	0	0	0	0	0		0	0	0		Detected	1	1	1	0	0	0	0	0	1	0	0	0	0	36.9
1	0	0	0	7	7	151	87	M	Detected	OTHER COMBINATIONS NOT DESCRIBED	1448	41.9	170.2		0	0	0	1	0	0	0	0	0	1	0	0	0	0	0		0	1	0		Detected	1	1	1	0	0	0	0	0	1	0	0	0	0	36
1	0	0	0	2	2	147	73	F	Detected	NULL	1451	38.3			0	0	0	1	1	0	0	0	0	0	0	0	0	0	0		0	0	0		Detected	2	1	1	1	0	0	1	0	1	0	0	0	0	39.5
1	0	0	0	3	3	135	76	F	Detected	WHITE	2365	24.2			0	0	0	0	0	0	0	0	0	0	0	0	0	0	0		0	0	0		Detected	1	1	0	1	0	0	0	0	1	1	1	0	0	37.4
1	0	0	0	2	2	137	80	F	Detected	WHITE	1278	27	162.6		0	0	0	0	1	0	0	0	0	1	0	1	0	0	0		0	1	0		Detected	1	1	1	0	0	0	0	0	0	0	0	0	1	36.6
1	0	0	0	12	12	115	77	M	Detected	NULL	2031				0	0	0	0	0	0	0	1	0	1	0	0	1	0	0		0	1	0		Detected	1	1	1	0	0	0	0	0	1	0	0	0	0	36.8
1	1	0	1	7	7	132	82	F	Detected	BLACK OR AFRICAN AMERICAN	2424	34.6	152.4		0	0	1	1	1	0	0	0	0	0	0	0	1	0	0		0	1	0		Detected	1	1	0	1	1	0	0	0	1	0	0	0	1	35.9
1	0	0	0	7	7	115	70	M	Detected	WHITE	2269	24.5			0	0	0	0	0	0	0	1	0	0	0	0	0	0	0		0	0	0		Detected	1	1	0	0	0	0	0	0	1	0	0	0	0	37.5
1	1	0	1	7	7	125	89	M	Detected	DECLINED	1118	29			1	0	0	1	0	0	0	0	0	0	0	0	0	1	0		0	0	0		Detected	1	1	1	0	1	0	1	0	1	0	0	0	0
0	0	0	0	7	7	125	62	F	Detected	ASIAN	1034	19.9	160	51.1	0	0	0	1	0	0	0	0	0	0	0	0	0	0	0	0	0	0	0	0	Detected	2	1	1	0	0	1	0	1	0	0	0	0	0	36.9
1	0	0	0	3	3	150	71	F	Detected	NULL	2478	32.2			1	0	0	0	0	0	0	0	0	0	0	1	0	1	0	0	0	1	0	0		1	1	0	1	0	0	0	0	0	0	0	1	0	37.2
1	0	0	0	3	3	151	73	M	Detected	WHITE	2270	21.8			0	0	0	1	1	0	0	0	0	1	0	0	0	0	0		0	1	0		Detected	1	0	1	1	1	1	1	0	0	0	0	1	0	36.7
1	0	0	0	4	4	140	64	M	Detected	BLACK OR AFRICAN AMERICAN	2128	28	162		0	0	0	0	0	0	0	0	0	0	0	0	0	0	0		0	0	0		Detected	1	1	1	0	0	0	0	0	0	0	0	1	0	38.4
1	0	0	0	6	6	145	77	M	Detected	OTHER COMBINATIONS NOT DESCRIBED	2272	26.5			0	0	0	0	0	0	0	0	0	0	0	0	0	0	0		0	0	0		Detected	1	1	1	1	1	0	1	0	1	0	0	0	0	38.1
1	0	1	1	11	11	142	83	M	Detected	NULL	2648	29.4	175.26		0	0	0	1	1	0	1	0	0	0	0	0	0	1	0		0	1	0		Detected	2	1	1	0	0	0	0	0	1	0	0	0	0	37.2
1	1	1	1	4	4	110	76	F	Detected	NULL	1628	27.1			0	0	0	1	1	0	1	0	0	0	0	0	0	0	0		0	1	0		Detected	1	1	1	0	0	0	1	0	1	0	0	0	1	37.8
1	0	0	0	2	2	107	54	F	Detected	OTHER COMBINATIONS NOT DESCRIBED	379				0	0	0	1	1	0	0	0	0	0	0	0	0	1	0		0	0	0		Detected	1	0	1	1	0	0	0	0	1	0	0	0	1	38
1	0	0	0	2	2	102	62	M	Indeterminate	OTHER COMBINATIONS NOT DESCRIBED	901	22.6	167.4	63.5	0	0	1	1	0	0	1	0	0	0	0	0	1	0	0	0	0	1	0	0	Indeterminate	1	1	1	1	0	0	0	0	1	0	0	0	1	36.9
1	0	0	0	11	11	121	79	M	Detected	WHITE	1307	22.9	165.1		0	0	0	1	1	0	0	0	0	0	0	1	0	0	0		0	1	0		Detected	1	1	1	0	0	0	0	0	1	0	0	0	0	37.5
1	0	1	1	0	0	165	84	M	Detected	WHITE	1176				0	0	0	0	0	0	0	0	0	0	0	1	0	0	0		0	0	0		Detected	2	1	1	0	0	0	0	0	0	0	0	0	0	39.4
1	1	0	1	1	1	126	79	M	Detected	NULL	849			96	0	0	0	0	0	0	0	0	0	0	0	0	0	1	0	0	0	0	0	0	Detected	1	1	1	0	0	0	0	0	1	0	0	0	0	36.9
1	1	0	1	3	3	142	89	M	Detected	WHITE	1606	32.7			0	0	0	0	0	0	0	1	0	0	0	0	0	0	0		0	0	0		Detected	1	1	1	1	1	1	1	0	1	0	0	1	1	37.3
1	1	1	1	2	2	116	79	M	Detected	NULL	850	30.7	162.4	81	0	0	1	1	1	0	1	0	0	0	0	1	0	1	0	0	0	1	0	0	Detected	1	1	1	0	0	0	0	0	1	0	0	0	1	36.9
1	1	0	1	6	6	138	74	F	Detected	ASIAN	2275	19.8			0	0	0	1	1	0	0	0	0	0	0	0	1	0	0		0	1	0		Detected	1	1	1	1	0	0	0	0	1	0	0	0	0	37.1
1	0	0	0	4	4	120	62	F	Detected	WHITE	259				0	0	1	1	0	0	0	0	0	0	0	0	0	0	0		1	0	0			1	1	0	0	0	0	0	0	1	0	0	0	0	36.7
1	1	0	1	0	0	146	71	F	Detected	OTHER COMBINATIONS NOT DESCRIBED	1212	27.9			0	0	0	0	0	0	0	0	0	1	0	0	0	0	0		0	0	0		Detected	1	1	1	0	0	0	0	0	1	0	0	0	1	37.3
1	1	0	1	0	0	126	68	M	Detected	NAT.HAWAIIAN/OTH.PACIFIC ISLAND	2012	27.6			0	0	0	0	0	0	0	0	0	0	0	0	0	0	0		0	0	0		Detected	1	1	1	0	0	0	0	0	1	0	0	1	0	36.9
1	0	0	0	3	3	120	80	F	Detected	WHITE	2530	30.1			0	0	0	0	0	0	0	0	0	0	0	1	0	0	0		0	1	0			1	1	1	0	0	0	0	0	1	0	0	0	1	36.4
1	1	0	1	3	3	137	85	M	Detected	WHITE	2018	25.8			0	0	0	1	1	0	1	0	0	0	0	0	1	1	0		0	0	0		Detected	1	1	0	0	0	0	0	0	1	0	0	0	0	36.7
1	0	0	0	10	10	157	75	M	Detected	NULL	446	25.8	172.7		0	0	0	1	1	0	1	0	0	0	0	0	0	1	0		0	0	0		Detected	1	1	1	0	0	0	1	0	1	0	0	1	0	38.5
1	0	0	0	6	6	115	77	M	Detected	WHITE	1195	28.9			0	0	0	0	0	0	0	0	0	0	0	0	0	0	0		0	0	0		Detected	1	1	1	0	0	0	0	0	0	0	0	0	0	36.7
1	1	0	1	0	0	162	86	F	Detected	ASIAN	854				0	0	0	0	1	0	0	0	0	0	0	0	0	0	0	0	0	0	0	0	Detected	1	1	1	0	0	0	0	0	1	0	0	0	1	38.4
1	1	0	1	0	0	152	74	M	Detected	NULL	855			85.5	0	0	0	0	0	0	0	0	0	0	0	0	0	0	0	0	0	0	0	0	Detected	1	1	1	0	0	0	0	0	1	0	0	0	0	37.2
1	0	0	0	6	6	120	83	M	Detected	WHITE	1152	27.8			0	0	0	1	0	0	0	0	0	1	0	0	0	1	0		0	1	0		Detected	1	1	1	0	0	0	0	0	1	0	0	0	0	36.3
0	1	1	1	0	0	73	53	M	Detected	NULL	597				0	0	0	0	0	0	0	0	0	0	0	0	0	0	0		0	0	0		Detected	1	1	1	0	0	0	0	0	1	0	0	0	0	36
1	0	0	0	1	1	122	79	M	Detected	NULL	2276	28.8			0	0	0	0	0	0	0	0	0	0	0	0	0	0	0		0	0	0		Detected	2	1	1	0	0	0	0	0	1	0	0	0	1	37
1	0	0	0	4	4	108	74	M	Detected	NULL	2278	33.2			0	0	0	0	0	0	0	0	0	0	0	0	0	0	0		0	0	0		Detected	1	1	1	0	0	0	0	0	1	1	1	0	0	38.6
1	1	0	1	4	4	101	50	F	Detected	NULL	1459	21.9			0	0	0	0	0	0	0	1	0	1	0	0	0	1	0		0	0	0		Detected	1	1	1	1	0	0	0	0	1	0	0	0	0	36.8
1	1	0	1	2	2	165	97	M	Detected	NULL	2280	35.3			0	0	0	0	0	0	0	0	0	0	0	0	0	0	0		0	0	0		Detected	2	1	1	0	0	0	1	0	1	0	0	0	1	38.7
1	1	0	1	1	1	156	90	M	Detected	NULL	859	26.6	162	70	0	0	0	0	0	0	0	0	0	0	0	0	0	0	0	0	0	0	0	0	Detected	1	1	1	0	0	0	0	0	1	0	0	0	0	37.5
1	0	0	0	5	5	128	82	F	Detected	ASIAN	2118	22.8	155		0	0	0	0	1	0	0	1	0	0	0	0	0	0	0		0	0	0		Detected	1	1	0	0	0	0	1	0	0	0	0	1	1	37.3
1	0	0	0	0	0	126	71	F	Detected	NULL	1630				0	0	0	1	0	0	0	0	0	0	0	1	1	0	0		0	0	0		Detected	1	0	0	0	0	0	1	0	1	0	0	0	0	36.8
1	0	0	0	3	3	153	88	M	Detected	NULL	1591	24			0	0	1	1	1	0	0	0	0	0	0	1	0	0	0		0	0	0		Detected	1	1	1	1	0	0	1	0	0	0	0	0	1	37.4
1	0	0	0	8	8	138	81	M	Detected	BLACK OR AFRICAN AMERICAN	1201	41.2			0	0	0	1	1	0	0	0	1	0	0	0	0	0	0		0	0	0		Detected	1	1	1	1	0	0	1	0	1	0	0	0	0	37.2
1	1	0	1	0	0	123	86	F	Detected	NULL	599	28.5	160		0	0	0	1	0	0	0	0	0	0	0	0	0	0	0		0	0	0		Detected	1	1	1	1	1	0	0	0	1	0	0	0	0	38.1
1	1	0	1	0	0	121	63	M	Detected	NULL	600	26	172.2		0	0	0	1	1	0	0	0	0	0	0	0	0	0	0		0	0	0		Detected	2	0	1	0	0	0	0	0	1	0	0	0	0	36.3
1	0	0	0	3	3	134	82	M	Detected	NULL	2281	33.6			0	0	0	0	0	0	0	0	0	0	0	0	0	0	0		0	0	0		Detected	1	1	1	0	0	0	0	0	1	0	0	0	1	36.5
1	0	0	0	3	3	133	83	M	Detected	NULL	787	21.53			0	0	0	1	1	0	0	0	0	0	0	0	0	0	0		0	1	0		Detected	1	1	0	0	0	0	0	0	1	0	0	0	1	36.5
1	0	0	0	3	3	115	74	F	Detected	NULL	2283	27.3			0	0	0	0	0	0	0	0	0	0	0	0	0	0	0		0	0	0		Detected	1	1	1	0	0	0	1	0	0	1	0	0	1	36.8
1	0	0	0	3	3	141	80	M	Detected	WHITE	1392	29.7	170.18		0	0	1	1	1	0	1	0	0	0	0	0	1	1	0		1	1	0		Detected	2	1	1	0	0	0	1	1	1	0	0	1	1	36.9
1	0	0	0	3	3	106	72	F	Detected	ASIAN	1593				0	0	0	1	0	0	1	0	0	0	0	0	0	1	0		1	1	0		Detected	1	1	0	1	0	0	0	0	1	0	0	1	0	37.4
1	0	0	0	2	2	102	73	F	Detected	BLACK OR AFRICAN AMERICAN	1917	21			0	0	0	0	0	0	0	0	1	0	0	0	0	0	0		0	0	0		Detected	1	1	0	0	0	0	0	0	1	0	0	0	0	37
1	0	0	0	1	1	135	85	M	Detected	OTHER COMBINATIONS NOT DESCRIBED	2092	31	167		0	0	0	0	1	0	0	0	0	0	0	0	0	0	0		0	0	0		Detected	1	0	1	0	0	0	0	0	0	0	0	0	1	38.7
[truncated: 159 more columns]
